# Supplementary material for: RNA localization during early development of the axolotl
Source: Front Cell Dev Biol. 2023 Oct 19;11:1260795. doi: 10.3389/fcell.2023.1260795 (PMC10620976; doi:10.3389/fcell.2023.1260795)
Supplement: Supplementary file 3 [file Table1.XLSX]

## Sheet: Table S1
	Table S1: List of primers.
	transcript ID	gene	primer	sequence	length
	AMEXTC_0340000035404	grip2-1	forward	TTTTCCAGCCGGCAAAATGG	96
			reverse	TTGGCCACAGGTTTCCAAGT
	AMEXTC_0340000227198	dnd1	forward	TGCCCATGAAGATCCAGGTT	107
			reverse	GGAATTCAACCATGCAGCCA
	AMEXTC_0340000239076	nanos1	forward	CTCCGGAGGCTCCTATGACT	85
			reverse	CCCTTGCCCCTTTGCACTAA
	AMEXTC_0340000001428	ankhd1	forward	CTGGTGGAACCAGCGATTCT	129
			reverse	AGGCAAATCGTCTGTCAGCA
	AMEXTC_0340000241818	akt2	forward	GGCAGTGCTGTTTCTTGACA	92
			reverse	TGGACTCGCACACCTACAAT
	AMEXTC_0340000022045	nynrin-like	forward	AGGGGTGTCTTGTGTGTGCA	64
			reverse	TTTTGTAAAGGCGCCCGGTG
	AMEXTC_0340000242324	mok	forward	GCACACCAGGAATGTTACCCC	81
			reverse	ATCCGAGCTATGCCAGACCC
	AMEXTC_0340000139593	plin2	forward	CGATTCATCCTCGGGTCTGG	73
			reverse	CTCGCATATGGGTGGGTCTC
	AMEXTC_0340000183472	velo1	forward	GCCAAATGGAAGCATGCGAT	83
			reverse	CAGCCAGCTGGAAGAAGGAA

## Sheet: Table S2
	Table S2: List of primers for cloning
	transcript ID	gene	primer	sequence	length
	AMEXTC_0340000038222	rbpms2	forward	CCGCTCGAGCGGGAACAAGCTAATGGCAACACC	330
			reverse	ATAAGAATGCGGCCGCACAAAACTGACGAGACTTCCA	334
	AMEXTC_0340000227198	dnd1	forward	CCGCTCGAGCGGATGGAGTGCGGCGAGGAC	1062
			reverse	ATAAGAATGCGGCCGCAACCAAAGAGCAGCCAAGTGT	1067
	AMEXTC_0340000035404	grip2	forward	CCGCTCGAGCGGATGCATTTCTTGCAGACCATC	3264
			reverse	ATAAGAATGCGGCCGCTAGCGTCTTGGTGCTCATTTT	3268
	AMEXTC_0340000004005	NA	forward	CCGCTCGAGCGGATGCAGTTCATTGGCCCTTC	429
			reverse	ATAAGAATGCGGCCGCGTCTTTGTGGAGTGAGGTGG	433

## Sheet: Table S3
Table S3: List of genes that show asymetrical distribution during embryogenesis in Ambystoma mexicanum. Red highlights represents conditions that were statistically significant.
transcript id	human symbol	potential paralog	mean transcript count				DESeq analysis (DLTs) (adjusted p-value)							1-cell stage (relative sectional proportion)					profile 1-cell stage	4-cell stage (relative sectional proportion)					profile 4-cells stage	64-cell stage (relative sectional proportion)					profile 64-cells stage	1K-cell stage (relative sectional proportion)					profile 1K-cells stage	transcript stage change profile (3x)	transcript sectional and stage changes (2x)
			1-cell stage	4-cells stage	64-cells stage	1K-cells stage	altered profiles per section and stage	altered magnitudes per section and stage	total altered counts per stage	alteration between the sections at 1-cell stage	alteration between the sections at 4-cells stage	alteration between the sections at 64-cells stage	alteration between the sections at 1K-cells stage	A	B	C	D	E		A	B	C	D	E		A	B	C	D	E		A	B	C	D	E
AMEXTC_0340000000006	CNOT3	AMEXTC_0340000045822	1141.32	1022.32	1202.04	855.42	1	0.125891	0.0724097	0.228066	0.464376	1	0.00505354	0.18354	0.194465	0.184509	0.184547	0.25294	undefined	0.228768	0.167729	0.191116	0.202828	0.20956	undefined	0.195556	0.201686	0.19263	0.194562	0.215566	undefined	0.202122	0.176308	0.184219	0.177096	0.260256	undefined
AMEXTC_0340000000018			0	0.315161	96.521	1265.1	1	0.928188	3.66225e-80		1	0.557916	0.483648	0	0	0	0	0	undefined	0	0	0	0	1	extreme vegetal	0.15361	0.164055	0.160031	0.287442	0.234862	vegetal	0.235157	0.182781	0.171301	0.189519	0.221243	undefined	transcription at 64-cell stage
AMEXTC_0340000000019			0.354445	0.389328	24.7063	366.666	1	0.853118	2.88572e-69		1	1	0.958647	1	0	0	0	0	undefined	1	0	0	0	0	undefined	0.116662	0.237699	0.14675	0.24178	0.257109	undefined	0.18361	0.178009	0.190528	0.20892	0.238932	undefined	transcription at 64-cell stage
AMEXTC_0340000000034	BRSK2		61.8605	105.421	146.936	144.855	1	0.681681	0.000334789	0.992568	0.985931	0.979788	0.998148	0.230394	0.172873	0.220848	0.162657	0.213227	extreme animal	0.187172	0.168585	0.252414	0.248627	0.143202	undefined	0.225566	0.193798	0.231568	0.190463	0.158604	undefined	0.185267	0.183582	0.184549	0.238546	0.208057	undefined
AMEXTC_0340000000067			3.09126	1.87247	10.297	254.013	1	1	3.35829e-56	1	1	1	1	0.268634	0.169662	0.338548	0	0.223156	undefined	0.45788	0.370335	0	0.171785	0	undefined	0.2309	0.177946	0.12265	0.270115	0.198389	undefined	0.191193	0.202463	0.202082	0.200461	0.2038	undefined
AMEXTC_0340000000072			4179.57	3457.79	4267.52	3786.75	1	0.0103296	0.832515	7.03136e-06	0.061563	1.39154e-09	1	0.251443	0.231406	0.22085	0.139158	0.157143	extreme animal	0.285175	0.173028	0.22929	0.178288	0.134219	extreme animal	0.240022	0.233673	0.209391	0.1735	0.143414	extreme animal	0.206824	0.199997	0.205264	0.200819	0.187096	extreme animal
AMEXTC_0340000000080			1.80832	2.18564	2.42852	69.0357	1	0.136958	3.85916e-16		1	1	0.328247	0.668208	0.178442	0.153351	0	0	extreme animal	0.203337	0.306212	0.339326	0.151124	0	undefined	0.527481	0	0	0	0.472519	undefined	0.326095	0.192218	0.198365	0.147915	0.135406	extreme animal
AMEXTC_0340000000091	FRRS1		3481	3303.87	3220.23	3507.67	1	1.18403e-05	0.825433	0.053724	0.407105	4.31362e-05	2.26155e-11	0.217942	0.184354	0.186974	0.199847	0.210883	undefined	0.19726	0.17624	0.185836	0.224816	0.215849	undefined	0.189097	0.18076	0.184681	0.208321	0.237141	undefined	0.170857	0.174235	0.181135	0.224569	0.249205	undefined
AMEXTC_0340000000118			0	0	0.266174	45.1975	1	1	2.18264e-08			1	0.847851	0	0	0	0	0	undefined	0	0	0	0	0	undefined	0	0	1	0	0	central	0.295122	0.199207	0.192356	0.201286	0.112029	extreme animal
AMEXTC_0340000000129			76.8588	86.8279	113.853	121.983	1	7.90444e-18	0.0160966	0.00236688	0.0365709	0.0062714	0.0388719	0.122206	0.137478	0.13827	0.176343	0.425702	vegetal	0.128161	0.10442	0.207962	0.221529	0.337928	vegetal	0.161477	0.117295	0.176343	0.199805	0.345081	vegetal	0.114407	0.164018	0.180094	0.239648	0.301832	vegetal
AMEXTC_0340000000143			4.3193	1.47916	5.43882	97.3412	1	0.565439	3.72546e-23	1	1	1	0.825607	0.605562	0.139106	0.0927043	0.162627	0	extreme animal	0.293247	0.706753	0	0	0	animal	0.139213	0.186738	0.0963538	0.371426	0.206269	vegetal	0.281019	0.203987	0.173951	0.135724	0.205319	extreme animal
AMEXTC_0340000000144			2.51721	0	2.91144	178.191	1	0.259807	9.89529e-19	0.992886		1	1	1	0	0	0	0	undefined	0	0	0	0	0	undefined	0.439485	0.560515	0	0	0	animal	0.235963	0.187791	0.178148	0.183937	0.214161	undefined
AMEXTC_0340000000156			2.30942	3.13112	2.832	88.4113	1	0.645263	3.37881e-26		1	1	0.980241	0.261657	0.370443	0.367901	0	0	animal	0.339622	0.44646	0.107687	0.106231	0	animal	0.351578	0.189183	0.286744	0.0655967	0.106899	extreme animal	0.210996	0.244358	0.200902	0.184996	0.158748	animal
AMEXTC_0340000000161			0.372494	0.315161	0	122.306	1	0.847832	2.62014e-31		1		0.481122	1	0	0	0	0	undefined	0	1	0	0	0	animal	0	0	0	0	0	undefined	0.230746	0.251463	0.216936	0.175124	0.12573	animal
AMEXTC_0340000000172			0	0	0.838799	83.8301	1	0.879653	1.08994e-20			1	0.283707	0	0	0	0	0	undefined	0	0	0	0	0	undefined	0	0	0.281702	0.281937	0.436361	vegetal	0.215348	0.190481	0.186773	0.288842	0.118556	undefined
AMEXTC_0340000000186			41.9997	0	0	0	1	1	5.60944e-05	0.0453412				0.179952	0.449827	0.296526	0.0736951	0	animal	0	0	0	0	0	undefined	0	0	0	0	0	undefined	0	0	0	0	0	undefined
AMEXTC_0340000000193	ELMOD3	AMEXTC_0340000212118	762.044	673.909	656.958	734.052	0.0822007	3.7232e-11	0.434448	4.01654e-12	0.0701704	0.0107296	0.000115001	0.225038	0.248354	0.200602	0.230636	0.0953694	animal	0.247206	0.240547	0.186579	0.163381	0.162288	extreme animal	0.218174	0.251246	0.173285	0.176099	0.181196	animal	0.243191	0.237029	0.195006	0.170248	0.154525	extreme animal
AMEXTC_0340000000199	ETNK1	AMEXTC_0340000046028	708.304	985.708	1007.75	917.31	1	0.115195	0.0280918	0.888553	0.899041	0.00219724	0.596975	0.196666	0.205024	0.174657	0.159202	0.264452	undefined	0.188908	0.195688	0.188724	0.191535	0.235145	undefined	0.175547	0.165949	0.188395	0.214265	0.255844	undefined	0.182725	0.205947	0.193321	0.197319	0.220688	undefined
AMEXTC_0340000000250		AMEXTC_0340000060699	1399.13	1060.93	561.554	436.285	1	3.3387e-10	6.57067e-08	2.10885e-13	6.89301e-24	0.00469619	0.848944	0.116478	0.136012	0.169915	0.250203	0.327391	vegetal	0.112139	0.11662	0.161457	0.210822	0.398962	vegetal	0.15104	0.159799	0.18399	0.238543	0.266628	vegetal	0.206199	0.171634	0.191822	0.199039	0.231306	undefined	degradation at 4-cell stage	Vegetal at the 1-cell stage, gradual decrease in late stages
AMEXTC_0340000000270			251.402	0	0	0	1	0.847087	3.03554e-73	0.0749578				0.333398	0.279103	0.0928299	0.100439	0.19423	undefined	0	0	0	0	0	undefined	0	0	0	0	0	undefined	0	0	0	0	0	undefined
AMEXTC_0340000000292			20.2641	118.103	103.801	109.748	1	0.896521	4.48478e-13	0.942719	0.814536	1	1	0.156581	0.263964	0.134884	0.216467	0.228103	undefined	0.218623	0.168638	0.214181	0.263613	0.134945	undefined	0.197731	0.214422	0.223473	0.18183	0.182544	undefined	0.236867	0.160464	0.198787	0.204884	0.198997	undefined
AMEXTC_0340000000318	EPS8	AMEXTC_0340000042018	240.912	25.1099	30.1645	35.5275	1	0.206785	2.41693e-43	0.6261	0.992755	1	0.752867	0.260286	0.284531	0.161027	0.207001	0.0871538	animal	0.155796	0.249057	0.117717	0.121429	0.356001	undefined	0.184286	0.446623	0.121596	0.0996465	0.147848	animal	0.075238	0.386395	0.284198	0.169178	0.0849901	animal
AMEXTC_0340000000323	NBEAL2		386.012	218.532	256.311	243.039	1	0.9108	0.138711	5.24512e-05	1	1	1	0.268457	0.215099	0.237311	0.158897	0.120236	extreme animal	0.207056	0.15214	0.202508	0.222645	0.215652	undefined	0.175373	0.216383	0.208451	0.20678	0.193014	animal	0.221239	0.194324	0.199894	0.181992	0.202552	extreme animal
AMEXTC_0340000000336			0	425.929	367.506	483.072	1	0.00221093	6.98785e-57		0.00612326	0.0322896	0.289642	0	0	0	0	0	undefined	0.23331	0.223657	0.252406	0.160974	0.129652	undefined	0.232035	0.231678	0.222593	0.168444	0.14525	extreme animal	0.219466	0.237934	0.198491	0.187803	0.156306	animal	transcription at 4-cell stage	Homogenous/slightly animal at the 1-cell stage, animal in late stages
AMEXTC_0340000000351	TSPAN9	AMEXTC_0340000012858	110.939	146.687	135.912	106.81	0.12172	1.49302e-05	0.666831	3.72583e-06	1	0.0259493	0.379598	0.11051	0.055647	0.136076	0.169592	0.528176	extreme vegetal	0.176221	0.177241	0.185723	0.212681	0.248134	undefined	0.126054	0.139597	0.233815	0.229613	0.27092	vegetal	0.184903	0.183338	0.139658	0.208457	0.283644	undefined
AMEXTC_0340000000385	EPHA3	AMEXTC_0340000017121	96.2726	90.8563	192.768	110.479	1	0.00243724	0.0416686	0.896874	0.00696855	0.865052	0.336159	0.153427	0.208455	0.257091	0.24729	0.133737	undefined	0.0824754	0.149894	0.256811	0.257656	0.253163	vegetal	0.130785	0.184913	0.216027	0.219293	0.248982	undefined	0.0942097	0.164875	0.251726	0.266013	0.223177	undefined
AMEXTC_0340000000403			1077.65	1451.99	1576.04	1429.72	1	0.871184	0.0015633	0.903021	0.765578	0.794739	1	0.212259	0.191595	0.21028	0.177994	0.207872	extreme animal	0.190202	0.184633	0.21003	0.216269	0.198866	undefined	0.17704	0.204528	0.207422	0.207109	0.2039	undefined	0.193075	0.199755	0.199286	0.197241	0.210643	undefined
AMEXTC_0340000000451	ZDHHC20		1623.87	1177.24	1255.21	1566.98	1	0.00278147	0.00027618	0.0288037	1	0.87601	5.31241e-05	0.179499	0.196111	0.188525	0.196636	0.239228	undefined	0.188026	0.1912	0.201267	0.201689	0.217818	undefined	0.198729	0.185841	0.190196	0.206702	0.218532	undefined	0.156544	0.193644	0.203144	0.221994	0.224673	undefined
AMEXTC_0340000000466	TCF7L1		516.912	373.687	357.931	258.549	1	1.48115e-06	0.00494178	0.23935	0.00222684	1.41703e-11	0.817088	0.255416	0.207939	0.207045	0.155683	0.173916	extreme animal	0.309562	0.246071	0.211235	0.180598	0.0525338	extreme animal	0.296209	0.247941	0.209885	0.13826	0.107705	extreme animal	0.276836	0.242876	0.195741	0.191138	0.0934088	extreme animal
AMEXTC_0340000000488			1218.69	1326.23	1410.88	1515.89	0.609289	1.70345e-11	0.00622037	0.000268606	0.00629391	0.026438	0.0102384	0.15865	0.152074	0.154514	0.187875	0.346888	vegetal	0.193433	0.156183	0.199591	0.19563	0.255164	undefined	0.171256	0.169117	0.201227	0.205083	0.253317	undefined	0.177814	0.177758	0.201938	0.21391	0.228581	undefined
AMEXTC_0340000000516			273.649	338.281	347.258	415.834	1	6.75309e-23	0.276949	1.83083e-09	0.0001641	6.79968e-16	5.43182e-08	0.140302	0.137256	0.130805	0.183374	0.408263	vegetal	0.135045	0.157996	0.192811	0.216841	0.297308	vegetal	0.148126	0.136554	0.162258	0.20415	0.348912	vegetal	0.143946	0.149537	0.154438	0.253842	0.298237	vegetal
AMEXTC_0340000000521	METRN	AMEXTC_0340000250687	970.9	375.625	390.233	1067.29	1	0.264488	0.109711	0.00214565	9.14903e-08	0.0785436	0.0893501	0.191667	0.160925	0.195526	0.200251	0.251631	undefined	0.137758	0.164537	0.152187	0.239446	0.306072	vegetal	0.155241	0.160912	0.158665	0.247882	0.277301	vegetal	0.173316	0.161599	0.202491	0.218778	0.243817	undefined
AMEXTC_0340000000549			1733.29	1397.29	1737.24	1643.36	5.10193e-10	2.45029e-100	0.323472	2.77346e-172	4.71093e-24	3.73196e-86	7.03636e-113	0.0571313	0.0456339	0.0479809	0.128018	0.721236	extreme vegetal	0.0905012	0.0685824	0.109631	0.219072	0.512213	extreme vegetal	0.0759312	0.0840232	0.11594	0.233404	0.490702	vegetal	0.0695975	0.0967939	0.141617	0.275056	0.416936	vegetal
AMEXTC_0340000000561			542.59	443.601	553.138	433.532	0.0705497	1.31687e-100	0.252679	2.21832e-71	4.52447e-25	3.15563e-30	4.20584e-29	0.0382132	0.0431637	0.0583208	0.173556	0.686747	extreme vegetal	0.071034	0.0587629	0.100478	0.204334	0.565391	extreme vegetal	0.0581616	0.0788355	0.102998	0.247791	0.512215	extreme vegetal	0.0581916	0.0948902	0.151573	0.235608	0.459737	vegetal
AMEXTC_0340000000565	CARD9		77.3263	0	0	0	1	0.816212	8.0223e-17	0.413021				0.249893	0.147239	0.124594	0.26412	0.214155	undefined	0	0	0	0	0	undefined	0	0	0	0	0	undefined	0	0	0	0	0	undefined
AMEXTC_0340000000607	RNF144B	AMEXTC_0340000004772	324.465	128.727	141.928	164.798	1	1	0.00115501	0.992787	0.97045	0.815688	0.277509	0.232708	0.219182	0.160749	0.214284	0.173076	undefined	0.0933681	0.121253	0.325558	0.204132	0.255688	undefined	0.318464	0.258786	0.0410434	0.196732	0.184975	undefined	0.0821146	0.224594	0.268099	0.13406	0.291132	undefined
AMEXTC_0340000000615	ATG9A		950.546	1162.4	1318.6	1419.3	1	0.123164	0.102517	0.745098	0.226805	2.21788e-05	4.12707e-05	0.209397	0.204698	0.212361	0.171288	0.202257	undefined	0.203143	0.160128	0.219312	0.206662	0.210756	undefined	0.176738	0.176117	0.196694	0.214315	0.236137	undefined	0.167338	0.165283	0.195655	0.227861	0.243864	undefined
AMEXTC_0340000000644	LRRC57		687.961	713.299	639.021	661.881	1	1.46206e-09	0.876992	0.0610243	0.00030506	0.290653	0.0179497	0.216486	0.229257	0.219372	0.177649	0.157237	animal	0.235515	0.222237	0.222087	0.172309	0.147852	extreme animal	0.237292	0.21011	0.204336	0.184356	0.163905	extreme animal	0.223956	0.230549	0.199119	0.18832	0.158056	animal
AMEXTC_0340000000663			134.47	99.776	125.649	132.538	0.105651	8.11302e-79	0.48814	4.59071e-20	1.81508e-11	4.95229e-18	1.11105e-18	0.0362179	0.02795	0.0469151	0.232647	0.65627	extreme vegetal	0.0420502	0.0571379	0.120117	0.197945	0.582749	extreme vegetal	0.0375356	0.0468655	0.119384	0.187814	0.6084	extreme vegetal	0.0378362	0.0747537	0.171488	0.26453	0.451392	vegetal
AMEXTC_0340000000754	DVL3	AMEXTC_0340000042463	349.685	11.0646	26.4297	17.0656	1	0.992584	3.26491e-26	0.328658	1	0.555307	1	0.255936	0.186452	0.19529	0.0908236	0.271499	undefined	0	0.301498	0.321454	0	0.377048	undefined	0.365022	0.317662	0.0856576	0.231658	0	extreme animal	0.303223	0.266965	0	0.214672	0.21514	undefined	degradation at 4-cell stage
AMEXTC_0340000000769			1386.61	1374.77	1492.03	2248.99	1	0.0680769	5.07484e-06	0.190259	0.397273	0.949749	0.946476	0.186045	0.178458	0.171269	0.217307	0.24692	undefined	0.175692	0.197167	0.162033	0.224167	0.240941	undefined	0.194198	0.18445	0.179774	0.2189	0.222678	undefined	0.180979	0.219946	0.208196	0.184	0.206879	animal
AMEXTC_0340000000776			6.74401	2.18564	2.25938	150.254	0.677403	0.0680023	6.38414e-50	0.94109	1	1	0.922717	0.906294	0.0497635	0.0439424	0	0	extreme animal	0.181388	0.146707	0.671905	0	0	central	0.149274	0.107658	0.175784	0.194977	0.372307	vegetal	0.262039	0.196083	0.176667	0.134289	0.230921	extreme animal
AMEXTC_0340000000826			0.744989	1.33282	1.85773	135.326	1	0.747441	4.41898e-29		1	1	0.872673	1	0	0	0	0	undefined	0.437642	0	0.562358	0	0	undefined	0.457691	0.310815	0.231493	0	0	extreme animal	0.230569	0.229034	0.166307	0.213864	0.160226	extreme animal
AMEXTC_0340000000831			137.209	220.531	288.694	246.017	1	0.220492	0.000933373	0.67522	0.289779	1	0.948017	0.226024	0.17788	0.196391	0.149711	0.249993	undefined	0.234284	0.130127	0.19443	0.216465	0.224694	undefined	0.20274	0.177803	0.185952	0.220452	0.213053	undefined	0.18779	0.189189	0.176348	0.215359	0.231315	undefined
AMEXTC_0340000000860			0	0	3.53166	214.645	1	0.788567	1.05762e-45			1	0.927345	0	0	0	0	0	undefined	0	0	0	0	0	undefined	0.437431	0.159072	0.227385	0	0.176112	extreme animal	0.242964	0.20453	0.152948	0.18849	0.211068	undefined
AMEXTC_0340000000952	MON1B		3590.42	3333.01	3524.86	3734.73	1	0.000585089	0.836401	1.50963e-13	0.536326	0.502988	0.00161337	0.231347	0.223038	0.218077	0.163317	0.164221	extreme animal	0.22761	0.201564	0.203763	0.191469	0.175594	extreme animal	0.199548	0.21109	0.202382	0.202015	0.184965	animal	0.222791	0.220283	0.191114	0.186949	0.178863	extreme animal
AMEXTC_0340000000966			3146.95	3689.46	3307.45	3621.2	1	0.00459824	0.568064	0.000749756	0.256713	0.649313	0.0756684	0.234954	0.214538	0.232267	0.172108	0.146133	extreme animal	0.21392	0.198687	0.207799	0.203341	0.176254	extreme animal	0.210086	0.197549	0.209862	0.208454	0.174049	extreme animal	0.194276	0.202258	0.210604	0.207221	0.185642	undefined
AMEXTC_0340000000971	SETBP1		637.052	141.945	64.8956	167.37	1	0.988244	2.65131e-05	0.442113	0.925235	1	0.761773	0.228592	0.203206	0.190551	0.201171	0.176479	extreme animal	0.237257	0.187864	0.217644	0.194412	0.162823	extreme animal	0.189366	0.254451	0.165824	0.197257	0.193103	animal	0.245172	0.18637	0.21766	0.162241	0.188557	extreme animal	degradation at 4-cell stage
AMEXTC_0340000000988	ASXL3		571.837	547.633	577.427	643.843	1	5.00241e-06	0.881951	1.03328e-05	0.00295467	0.0255055	0.53833	0.285429	0.230865	0.230707	0.134257	0.118741	extreme animal	0.281155	0.183183	0.211917	0.166875	0.15687	extreme animal	0.226255	0.239792	0.202237	0.17804	0.153676	animal	0.217055	0.24089	0.181819	0.197082	0.163155	animal
AMEXTC_0340000001014			0	416.128	344.994	431.714	1	0.468878	1.41316e-98		0.897992	1	0.857666	0	0	0	0	0	undefined	0.196839	0.20754	0.166325	0.184587	0.244709	undefined	0.153934	0.254326	0.190388	0.180253	0.221099	undefined	0.194467	0.207346	0.16092	0.224273	0.212994	undefined	transcription at 4-cell stage
AMEXTC_0340000001019	DGAT1		4505.8	3856.49	4103.19	4577.05	0.614313	3.99159e-08	0.305586	0.139306	0.0525609	4.57665e-17	5.46732e-45	0.224392	0.194408	0.183697	0.159577	0.237926	undefined	0.189107	0.144765	0.192833	0.212912	0.260384	undefined	0.1674	0.163268	0.172762	0.223052	0.273518	undefined	0.150681	0.16249	0.178522	0.237715	0.270591	vegetal
AMEXTC_0340000001023			41.4159	40.2306	35.0838	88.9804	0.879408	0.1351	8.19145e-05	0.560326	0.983573	0.955872	0.368408	0.38676	0.212544	0.215977	0.114166	0.0705533	extreme animal	0.196863	0.223722	0.154882	0.287208	0.137325	undefined	0.208472	0.11233	0.218701	0.252832	0.207666	undefined	0.206135	0.180253	0.153877	0.30131	0.158426	undefined
AMEXTC_0340000001037			10.7096	135.527	141.696	163.423	1	0.977003	5.13751e-35	0.828287	1	1	1	0.182535	0.142158	0.13972	0.426739	0.108848	vegetal	0.24158	0.20247	0.161601	0.182215	0.212134	undefined	0.20739	0.217593	0.201033	0.204153	0.169831	animal	0.204181	0.196296	0.207721	0.179204	0.212597	undefined
AMEXTC_0340000001081		AMEXTC_0340000163256	2107.54	2386.02	2254.28	2999.09	1	0.996748	3.26323e-05	6.66467e-05	1	1	0.664676	0.174618	0.186421	0.207327	0.182345	0.24929	undefined	0.197003	0.199631	0.213914	0.212791	0.176662	undefined	0.212055	0.202053	0.198515	0.196171	0.191206	extreme animal	0.208337	0.205532	0.206698	0.196285	0.183148	extreme animal
AMEXTC_0340000001083			0	0	1.0592	90.93	1	0.760581	1.30956e-15			1	0.000601826	0	0	0	0	0	undefined	0	0	0	0	0	undefined	0.193577	0	0	0.581013	0.225411	vegetal	0.00674766	0.00718316	0.109064	0.231903	0.645103	extreme vegetal
AMEXTC_0340000001115	CTIF		311.31	467.313	528.751	385.77	1	0.584681	0.00583377	1	0.616388	0.959759	0.973851	0.217404	0.180108	0.200029	0.215687	0.186772	undefined	0.229867	0.152119	0.186303	0.210669	0.221042	undefined	0.17735	0.206557	0.198499	0.205371	0.212223	undefined	0.197713	0.174664	0.200482	0.188226	0.238916	undefined
AMEXTC_0340000001124	ITGA6	AMEXTC_0340000228497	1067.89	620.972	614.319	530.264	0.857578	9.12637e-30	3.78985e-09	7.66074e-76	7.36911e-09	0.000850909	0.00134777	0.119833	0.129183	0.128928	0.207248	0.414808	vegetal	0.13186	0.133538	0.167159	0.206933	0.36051	vegetal	0.156064	0.181804	0.179793	0.185224	0.297115	undefined	0.164303	0.156326	0.172599	0.203401	0.303371	vegetal		Vegetal at the 1-cell stage, gradual decrease in late stages
AMEXTC_0340000001164	SETD7		111.439	570.244	532.665	555.671	1	0.962848	0.00168732	0.745678	0.233167	1	1	0.173066	0.176376	0.225265	0.157165	0.268127	undefined	0.18289	0.203848	0.16357	0.218593	0.231099	undefined	0.208111	0.191239	0.183924	0.200476	0.216249	undefined	0.189573	0.197259	0.201564	0.213295	0.198308	undefined	transcription at 4-cell stage
AMEXTC_0340000001174	MAPRE2	AMEXTC_0340000013686	2927	918.063	517.111	693.86	1	0.711119	2.37612e-17	0.865143	1	0.503849	0.00225089	0.206833	0.192235	0.187737	0.215209	0.197985	undefined	0.184457	0.228566	0.190459	0.216536	0.179983	animal	0.184357	0.279993	0.17825	0.155934	0.201467	animal	0.178699	0.214344	0.188728	0.266007	0.152222	undefined	degradation at 4-cell stage
AMEXTC_0340000001178			0	0	0.528686	96.6007	1	1	1.59245e-18			1	1	0	0	0	0	0	undefined	0	0	0	0	0	undefined	1	0	0	0	0	undefined	0.332817	0.110531	0.215481	0.236483	0.104688	extreme animal
AMEXTC_0340000001190	POMGNT1		4660.41	4277.64	4435.8	5090.76	1	0.279674	0.72136	0.000251754	0.811101	1	0.488194	0.224753	0.220322	0.209854	0.172195	0.172876	extreme animal	0.218113	0.196627	0.208995	0.199692	0.176573	extreme animal	0.198449	0.202142	0.209664	0.199042	0.190703	undefined	0.202631	0.208961	0.2047	0.202358	0.18135	animal
AMEXTC_0340000001193	LIMA1		2774.42	2460.81	2508.67	2170.11	0.618461	0.322828	0.0119667	0.976084	0.198134	1.71201e-07	0.287132	0.198394	0.178633	0.208095	0.205336	0.209542	undefined	0.168076	0.200096	0.216881	0.196974	0.217973	undefined	0.161367	0.187087	0.192167	0.239739	0.219639	undefined	0.216499	0.200364	0.197093	0.163612	0.222432	undefined
AMEXTC_0340000001210	SLC25A24		1197.37	1330.07	1429.68	1075.98	1	5.4302e-19	0.0531929	4.56501e-08	3.58065e-07	0.000227029	0.000185096	0.160765	0.155373	0.153026	0.231011	0.299825	vegetal	0.14515	0.154024	0.182139	0.221247	0.297441	vegetal	0.17327	0.177261	0.198605	0.202	0.248865	undefined	0.183245	0.163068	0.180563	0.213851	0.259274	undefined
AMEXTC_0340000001213	IPO7		4343.41	4124.91	3864.28	4403.57	1	1.77755e-19	0.164699	3.83571e-24	0.0484378	8.35408e-05	3.91346e-05	0.224469	0.230356	0.225876	0.187456	0.131843	animal	0.221708	0.240152	0.212814	0.181698	0.143627	animal	0.232155	0.22094	0.217122	0.177838	0.151946	extreme animal	0.219922	0.221363	0.207279	0.181465	0.169971	animal
AMEXTC_0340000001223			324.82	297.343	259.039	334.814	0.953457	5.96445e-13	0.324368	6.30099e-06	0.169947	0.167701	0.00565641	0.204959	0.253087	0.277384	0.193965	0.070604	undefined	0.219361	0.2653	0.205265	0.180092	0.129982	animal	0.245502	0.221205	0.21445	0.176094	0.142748	extreme animal	0.212825	0.225468	0.239642	0.176449	0.145615	undefined
AMEXTC_0340000001250			236.006	202.111	252.853	281.49	0.0569208	3.12582e-45	0.128103	2.62033e-38	1.56415e-07	4.48659e-16	3.04509e-08	0.0876148	0.0982261	0.0876819	0.132327	0.59415	extreme vegetal	0.103286	0.0987766	0.166777	0.205335	0.425825	vegetal	0.113966	0.112541	0.147538	0.196878	0.429076	vegetal	0.0874839	0.126131	0.165809	0.280758	0.339817	vegetal
AMEXTC_0340000001334			126.926	119.336	118.625	123.873	1	2.89865e-11	0.987208	0.216396	0.158695	8.46481e-05	0.246756	0.121336	0.15156	0.162804	0.221922	0.342379	vegetal	0.14735	0.135877	0.208823	0.224697	0.283253	vegetal	0.127692	0.11713	0.189113	0.223883	0.342183	vegetal	0.142171	0.170417	0.212965	0.182679	0.291768	undefined
AMEXTC_0340000001339			36.2278	33.4842	37.9239	34.2444	0.363929	3.59281e-20	0.989402	1.28976e-13	0.182043	1.27069e-05	0.146879	0.0376106	0.0407077	0.0325181	0.100633	0.78853	extreme vegetal	0.0563219	0.130799	0.1503	0.254667	0.407912	vegetal	0.0997204	0.060529	0.100075	0.189293	0.550382	extreme vegetal	0.0604514	0.0971284	0.230432	0.192021	0.419967	vegetal
AMEXTC_0340000001351	PAK3	AMEXTC_0340000005508, AMEXTC_0340000009690, AMEXTC_0340000013858, AMEXTC_0340000269376	143.152	3.68329	2.61526	0.605343	1	0.924981	0.00183684	1	1	1	1	0.294974	0.373523	0.322665	0	0.00883771	animal	0	0	1	0	0	central	0.650422	0.349578	0	0	0	undefined	0	1	0	0	0	animal
AMEXTC_0340000001386			198.593	199.149	218.217	225.628	1	0.000125183	0.931615	0.00161139	0.464572	0.748932	0.959803	0.22604	0.231851	0.270362	0.178983	0.0927643	undefined	0.246612	0.240646	0.216733	0.173719	0.12229	extreme animal	0.240766	0.192086	0.214466	0.195494	0.157188	extreme animal	0.220309	0.216391	0.214489	0.195907	0.152903	extreme animal
AMEXTC_0340000001404			199.988	173.885	168.556	192.055	0.0607993	5.35149e-43	0.674031	3.70161e-17	2.12719e-06	1.21558e-10	1.43691e-05	0.099625	0.0866148	0.100286	0.156461	0.557014	extreme vegetal	0.141115	0.128056	0.138296	0.182572	0.409961	vegetal	0.131759	0.136214	0.133148	0.222745	0.376134	vegetal	0.147863	0.132729	0.159449	0.24685	0.313109	vegetal
AMEXTC_0340000001407	DBNL		1127.79	817.923	1120.14	771.532	1	9.63993e-29	0.077534	4.66245e-26	3.80328e-09	2.35363e-08	3.17034e-10	0.108806	0.0883015	0.105588	0.239227	0.458078	vegetal	0.157802	0.125015	0.105966	0.161611	0.449606	vegetal	0.132781	0.144883	0.167032	0.171406	0.383898	vegetal	0.148953	0.153044	0.13154	0.218853	0.347611	vegetal		Vegetal at the 1-cell stage, gradual decrease in late stages
AMEXTC_0340000001409	COL4A3BP	AMEXTC_0340000047244	404.077	163.883	184.927	178.676	1	0.919051	2.74767e-08	0.966641	0.922334	1	0.346358	0.167112	0.102776	0.17374	0.215463	0.34091	vegetal	0.194632	0.0647691	0.285151	0.301141	0.154306	undefined	0.235023	0.115423	0.230881	0.174713	0.243959	undefined	0.0631011	0.291937	0.18497	0.274785	0.185207	undefined
AMEXTC_0340000001429			154.519	62.7303	68.7647	90.9606	0.0738666	0.000523047	0.000829353	1.57501e-13	0.744648	0.410936	0.812959	0.100577	0.125232	0.152956	0.0911602	0.530074	extreme vegetal	0.235724	0.102814	0.271123	0.232635	0.157704	undefined	0.157674	0.100924	0.211593	0.277523	0.252287	vegetal	0.143803	0.174724	0.168993	0.200311	0.312169	vegetal		Vegetal at the 1-cell stage, gradual decrease in late stages
AMEXTC_0340000001434	SBNO1	AMEXTC_0340000154906, AMEXTC_0340000154907	1251.72	1152.17	924.447	1002.31	1	7.59891e-07	0.00563652	0.00203977	0.132548	0.887566	0.00841911	0.228618	0.26662	0.217608	0.154843	0.132311	animal	0.185929	0.238903	0.250466	0.185547	0.139155	undefined	0.214505	0.251995	0.189433	0.16321	0.180857	animal	0.255272	0.246131	0.216264	0.180988	0.101345	extreme animal
AMEXTC_0340000001440			0.409346	0	5.83132	117.485	1	0.627605	8.08351e-26			0.99364	0.722556	0	1	0	0	0	animal	0	0	0	0	0	undefined	0.348772	0.384914	0.146727	0.0674162	0.0521708	animal	0.250203	0.244588	0.116017	0.202913	0.186278	undefined
AMEXTC_0340000001448	ANKRD35		817.689	273.804	386.578	362.282	7.87418e-06	1.09453e-145	8.84442e-14	3.15385e-270	1.25801e-41	1.45185e-44	2.80129e-52	0.0209124	0.0205613	0.0306648	0.0910496	0.836812	extreme vegetal	0.0531759	0.0357059	0.05841	0.115789	0.736919	extreme vegetal	0.0293041	0.0415545	0.0490434	0.218698	0.6614	extreme vegetal	0.0312311	0.0429777	0.0812468	0.283899	0.560646	vegetal
AMEXTC_0340000001479			196.062	31.2437	26.4592	993.889	0.959582	9.11141e-05	1.54656e-05	4.72183e-12	0.297183	0.750439	0.0361858	0.603925	0.280591	0.0871465	0.0242851	0.00405246	extreme animal	0.474615	0.3178	0.0884556	0.105696	0.0134336	extreme animal	0.359554	0.171626	0.160155	0.207913	0.100753	extreme animal	0.320743	0.209867	0.187699	0.141399	0.140292	extreme animal	transcription at 1K cell stage	Homogeneous/slightly animal in early stages, animal at the 1K cell stage
AMEXTC_0340000001480			118.724	14.4022	11.9742	20.7659	0.553007	1.91366e-07	0.0159992	8.86661e-53	0.291606	1	0.0628355	0.00624752	0.00871905	0.00452461	0	0.980509	extreme vegetal	0.065827	0.0403863	0.0431636	0.274572	0.576051	extreme vegetal	0.068006	0.0552601	0.0274383	0.250674	0.598621	extreme vegetal	0	0.0102738	0.154201	0.463765	0.37176	vegetal
AMEXTC_0340000001498			1690.77	1610.82	1895.38	1455.67	1	1.57105e-24	0.197231	2.3846e-19	1.38803e-06	2.10668e-13	1.19602e-08	0.138529	0.140654	0.162075	0.264168	0.294574	vegetal	0.166002	0.138222	0.178849	0.245911	0.271016	vegetal	0.150501	0.171032	0.177903	0.223889	0.276675	vegetal	0.168129	0.164782	0.176886	0.220656	0.269548	undefined
AMEXTC_0340000001499	TNRC18	AMEXTC_0340000039066, AMEXTC_0340000043192, AMEXTC_0340000047326	517.443	869.936	894.929	1058.59	0.0821494	0.975987	0.00905068	0.0251766	0.892566	1	1	0.124229	0.35195	0.246175	0.277646	0	animal	0.247275	0.0984359	0.175527	0.11333	0.365431	undefined	0.112764	0.246493	0.239774	0.191713	0.209256	undefined	0.151486	0.278785	0.236103	0.193045	0.14058	animal
AMEXTC_0340000001532			789.428	627.274	812.097	718.881	1	1.01809e-55	0.00879623	3.17744e-14	2.11931e-15	1.25279e-11	2.73002e-18	0.145689	0.146169	0.169037	0.237848	0.301257	vegetal	0.117843	0.128111	0.187499	0.234613	0.331934	vegetal	0.123959	0.122757	0.189537	0.25953	0.304216	vegetal	0.13126	0.152936	0.159112	0.262331	0.294361	vegetal
AMEXTC_0340000001534	GAS1		36.4897	25.1264	40.0225	634.207	1	1	9.9492e-58	1	1	1	0.883283	0.22974	0.226646	0.155237	0.205824	0.182554	undefined	0.207811	0.192033	0.170507	0.211675	0.217973	undefined	0.151005	0.191094	0.170292	0.247861	0.239748	undefined	0.244194	0.198167	0.212318	0.17801	0.167312	extreme animal	transcription at 64-cell stage
AMEXTC_0340000001549			296.66	299.253	274.559	342.218	1	0.00577327	0.751889	0.00359245	0.106352	0.585711	0.989551	0.203904	0.283538	0.286421	0.110545	0.115592	undefined	0.24525	0.187901	0.283684	0.170001	0.113164	undefined	0.247783	0.219246	0.215605	0.156862	0.160503	extreme animal	0.159068	0.211034	0.231651	0.212569	0.185679	undefined
AMEXTC_0340000001621			0	0	1.1068	100.069	1	0.178363	2.75929e-33			1	0.236876	0	0	0	0	0	undefined	0	0	0	0	0	undefined	0	0	0.163495	0.585566	0.250939	vegetal	0.148142	0.163106	0.156569	0.250506	0.281676	vegetal
AMEXTC_0340000001674			199.802	324.814	318.755	324.867	1	0.52932	0.00689607	1	0.650516	0.0184129	1	0.194897	0.192865	0.231533	0.158432	0.222274	undefined	0.253805	0.182372	0.237614	0.195552	0.130657	extreme animal	0.151169	0.219143	0.269411	0.168947	0.19133	undefined	0.233037	0.180001	0.196487	0.210909	0.179566	extreme animal
AMEXTC_0340000001696		AMEXTC_0340000043392, AMEXTC_0340000090775	0.763791	2.81197	2.25938	160.589	0.906292	0.825557	6.99205e-48		1	1	0.750293	0.240358	0	0	0.759642	0	vegetal	0	0.154539	0	0.316471	0.528989	vegetal	0	0	0.626528	0.373472	0	undefined	0.197166	0.218198	0.227551	0.224543	0.132542	undefined
AMEXTC_0340000001709	PLCG2	AMEXTC_0340000167095	99.7005	42.4996	77.0406	55.9133	0.152436	0.541817	0.00549447	0.723082	0.311	1	0.945171	0.259458	0.237802	0.112109	0.185307	0.205324	undefined	0.0226483	0.239818	0.147791	0.345805	0.243938	vegetal	0.169188	0.225401	0.214032	0.169267	0.222111	animal	0.117275	0.174781	0.234333	0.204533	0.269078	undefined
AMEXTC_0340000001710	SPAG1		664.535	790.602	702.755	655.368	1	1.72758e-06	0.508258	0.00305417	0.0538692	0.0603296	0.515309	0.24702	0.214359	0.204481	0.204356	0.129785	extreme animal	0.23908	0.226548	0.194685	0.194667	0.14502	extreme animal	0.222691	0.218139	0.210602	0.19734	0.151227	extreme animal	0.214618	0.206028	0.219179	0.194255	0.165919	undefined
AMEXTC_0340000001793	ZP4		182.879	79.7931	37.9367	32.8201	1	0.603209	0.0018224	0.910197	0.822417	0.515597	1	0.0535727	0.146535	0.138834	0.169153	0.491905	vegetal	0.0530347	0.122707	0.0468442	0.35673	0.420685	vegetal	0.155384	0.140587	0	0.285766	0.418263	vegetal	0.184434	0.394383	0.209537	0.0985931	0.113053	animal
AMEXTC_0340000001801	AFDN	AMEXTC_0340000005944, AMEXTC_0340000014332, AMEXTC_0340000018524, AMEXTC_0340000022692, AMEXTC_0340000026910, AMEXTC_0340000026911, AMEXTC_0340000031069, AMEXTC_0340000035247, AMEXTC_0340000035248, AMEXTC_0340000039360, AMEXTC_0340000039361, AMEXTC_0340000043503, AMEXTC_0340000047633	1214.68	754.185	805.32	679.556	1	4.22005e-09	0.0905706	0.00180834	0.565747	0.136873	0.194993	0.0401443	0.0375968	0.0510734	0.198334	0.672852	extreme vegetal	0.0492259	0.104584	0.126141	0.1621	0.557949	extreme vegetal	0.0898446	0.0999886	0.177653	0.204611	0.427903	vegetal	0.0299964	0.111091	0.188747	0.226655	0.443512	vegetal
AMEXTC_0340000001804			9.44548	3.41384	9.80928	132.622	1	0.979092	5.51791e-14	1	1	1	1	0.172732	0.161723	0.32626	0.0627679	0.276517	undefined	0	0.316085	0.0877936	0.168304	0.427817	vegetal	0.119849	0.177689	0.219797	0.180299	0.302366	undefined	0.249774	0.172425	0.201566	0.205356	0.170879	extreme animal
AMEXTC_0340000001807	CNTRL		2804.06	1986.58	2239.36	2238.4	1	0.0318867	0.0278768	0.000722394	0.758881	0.149366	0.968729	0.215025	0.225482	0.215404	0.17517	0.16892	animal	0.217792	0.201441	0.209681	0.18715	0.183937	extreme animal	0.210475	0.214177	0.205049	0.177589	0.19271	animal	0.215141	0.203323	0.196198	0.182833	0.202505	extreme animal
AMEXTC_0340000001822			1.17314	0.630321	2.47429	584.918	1	0.70991	2.55206e-98		1	1	0.000967631	0.475569	0	0	0	0.524431	extreme vegetal	0.512496	0	0.487504	0	0	extreme animal	0.280438	0.105574	0.236516	0.377472	0	undefined	0.200349	0.245207	0.225648	0.201617	0.127178	animal	transcription at 1K cell stage
AMEXTC_0340000001834	QKI	AMEXTC_0340000005982, AMEXTC_0340000018558, AMEXTC_0340000018556, AMEXTC_0340000022725, AMEXTC_0340000031107, AMEXTC_0340000031108, AMEXTC_0340000035277, AMEXTC_0340000035278, AMEXTC_0340000043534, AMEXTC_0340000043535, AMEXTC_0340000047669	73.7499	72.1875	10.394	27.9821	1	0.137445	0.00283056	0.501854	0.807542	1	0.932989	0	0.0852958	0.120346	0.0739592	0.720399	extreme vegetal	0.0376603	0.0832361	0.0429179	0	0.836186	extreme vegetal	0.207715	0.169016	0.196986	0	0.426283	undefined	0.157938	0.141292	0	0	0.70077	extreme vegetal
AMEXTC_0340000001852	P2RY6		69.4608	172.006	145.686	172.249	1	0.975987	2.02292e-06	0.914446	0.838316	1	1	0.161995	0.195853	0.2456	0.21352	0.183032	undefined	0.184737	0.24879	0.158896	0.21607	0.191507	undefined	0.228928	0.188763	0.221782	0.171487	0.18904	extreme animal	0.211566	0.20215	0.204324	0.206276	0.175685	extreme animal
AMEXTC_0340000001859		AMEXTC_0340000006002, AMEXTC_0340000010199, AMEXTC_0340000047700	0.409346	0	5.8302	179.661	1	0.84516	3.00995e-17			1	0.976607	0	1	0	0	0	animal	0	0	0	0	0	undefined	0	0	1	0	0	central	0.328325	0.272782	0.102082	0.235296	0.0615151	extreme animal
AMEXTC_0340000001897			139.532	141.983	152.976	193.942	0.038335	4.61766e-06	0.248161	0.0184073	0.00113381	0.886471	0.883441	0.227122	0.25681	0.247054	0.202378	0.0666365	animal	0.300846	0.246802	0.270462	0.0931986	0.088691	extreme animal	0.208026	0.232562	0.206222	0.194602	0.158587	animal	0.221104	0.198416	0.22353	0.196345	0.160605	undefined
AMEXTC_0340000001919	DGCR2	AMEXTC_0340000014448	853.531	690.925	842.251	691.654	1	3.15566e-30	0.386363	1.36104e-62	1.08515e-16	1.62742e-39	0.454152	0.0752402	0.0625984	0.073765	0.11539	0.673006	extreme vegetal	0.123343	0.0870841	0.128158	0.189455	0.471961	vegetal	0.0989995	0.120393	0.117197	0.250317	0.413093	vegetal	0.104625	0.0791142	0.160726	0.26275	0.392785	vegetal
AMEXTC_0340000001933	LITAF	AMEXTC_0340000061294, AMEXTC_0340000062826	528.057	469.895	605.472	513.987	1	1.74697e-90	0.649947	3.62449e-51	8.02316e-17	1.04871e-08	5.50072e-45	0.0302318	0.0499178	0.0501324	0.180506	0.689212	extreme vegetal	0.0433852	0.0531341	0.1024	0.269384	0.531697	vegetal	0.0281555	0.0647653	0.102617	0.286907	0.517555	vegetal	0.051555	0.0664302	0.134776	0.285914	0.461325	vegetal
AMEXTC_0340000001947	RFX3		190.125	133.375	134.524	134.937	0.910295	4.46881e-05	0.0813131	5.56424e-09	1	0.391551	1	0.161781	0.147958	0.105738	0.163495	0.421028	vegetal	0.195954	0.209927	0.160292	0.212172	0.221656	undefined	0.176559	0.154429	0.202802	0.144885	0.321324	undefined	0.210976	0.185441	0.163212	0.199733	0.240638	undefined		Vegetal at the 1-cell stage, homogeneous/slightly vegetal in late stages
AMEXTC_0340000001959			0	1.40499	0.884569	74.1445	1	0.790522	4.13388e-20		1	1	1	0	0	0	0	0	undefined	0.247344	0.752656	0	0	0	animal	0.39239	0.280772	0	0	0.326838	undefined	0.198883	0.237198	0.138744	0.196563	0.228612	undefined
AMEXTC_0340000002009			0.763791	5.70609	43.6673	642.306	1	0.886956	5.35899e-92		1	0.950923	0.18803	0	0	1	0	0	central	0.0534013	0.210601	0.123437	0.348896	0.263665	vegetal	0.155751	0.262094	0.125049	0.276816	0.180289	undefined	0.219522	0.18034	0.162731	0.185678	0.251729	undefined	transcription at 64-cell stage
AMEXTC_0340000002013	SVBP	AMEXTC_0340000141689	268.451	119.581	105.626	99.4024	1	0.638505	4.16334e-17	0.96715	1	1	1	0.197508	0.22116	0.201275	0.216928	0.16313	animal	0.216376	0.170771	0.220145	0.22442	0.168288	undefined	0.240145	0.24243	0.179968	0.159274	0.178183	animal	0.201459	0.22832	0.177753	0.206845	0.185623	animal
AMEXTC_0340000002045			9778.9	8219.15	8186.92	8831.89	1	0.000291805	0.624797	0.00976245	0.2568	0.0010936	6.77318e-20	0.204733	0.179665	0.190517	0.194769	0.230315	undefined	0.178491	0.160706	0.208811	0.212469	0.239524	undefined	0.169927	0.178617	0.196916	0.21817	0.23637	undefined	0.158557	0.16572	0.206023	0.222938	0.246762	undefined
AMEXTC_0340000002046	ZNF45		2627.08	2961.02	2765.96	2871.65	0.891364	0.0234104	0.591087	2.97615e-07	0.867937	0.307673	0.975805	0.187554	0.205805	0.193276	0.159878	0.253486	undefined	0.202987	0.217169	0.190486	0.190475	0.198883	animal	0.198256	0.196912	0.199723	0.186746	0.218363	undefined	0.201823	0.204515	0.204429	0.19021	0.199023	animal
AMEXTC_0340000002048	ADGRL1		120.622	55.9577	53.9592	51.109	1	0.7946	0.00745799	0.95309	1	1	1	0.247188	0.193756	0.18126	0.186713	0.191083	undefined	0.195612	0.104305	0.198698	0.250617	0.250767	vegetal	0.126765	0.111243	0.119758	0.313226	0.329008	vegetal	0.239781	0.216009	0.2107	0.159996	0.173515	extreme animal
AMEXTC_0340000002056	PANK3		491.875	295.272	268.323	308.406	0.64101	0.00186446	7.53097e-09	0.0158122	0.415831	0.158146	1	0.160068	0.172653	0.186946	0.191789	0.288544	undefined	0.181586	0.214593	0.161225	0.245066	0.197531	undefined	0.155737	0.196243	0.172011	0.217621	0.258389	undefined	0.19118	0.190023	0.222881	0.190473	0.205444	undefined		Vegetal at the 1-cell stage, homogeneous/slightly vegetal in late stages
AMEXTC_0340000002073			4.73488	1.93867	10.5986	215.77	1	0.967086	1.18235e-24	1	1	1	0.666288	0.149702	0.298281	0.169996	0.382021	0	undefined	0.28769	0	0.263208	0.449102	0	undefined	0.171299	0.256111	0.304201	0.141084	0.127305	undefined	0.268885	0.191063	0.169363	0.173076	0.197613	undefined
AMEXTC_0340000002088	PHF20	AMEXTC_0340000043811	840.6	1094.17	971.008	881.3	1	0.00481751	0.302093	0.785774	0.00399848	0.623153	0.988211	0.277931	0.220254	0.210928	0.239206	0.0516813	extreme animal	0.242542	0.254874	0.204648	0.204049	0.0938868	animal	0.206619	0.290286	0.199014	0.153371	0.150709	animal	0.269853	0.197925	0.207667	0.234373	0.0901814	extreme animal
AMEXTC_0340000002100			8.89903	8.36175	6.92896	97.8893	1	1	0.00186241	1	1	1	1	0.322919	0.0544309	0.240844	0.381807	0	undefined	0.247617	0.294125	0.165569	0.124348	0.168341	animal	0.0730887	0.320431	0.386513	0	0.219967	undefined	0.180834	0.270119	0.123086	0.227896	0.198066	undefined
AMEXTC_0340000002161	RGL2	AMEXTC_0340000023071, AMEXTC_0340000023072, AMEXTC_0340000246786	249.669	43.7619	29.0669	25.1515	1	1	3.04986e-10	0.86462	0.855238	1	1	0.255235	0.157305	0.236063	0.182232	0.169165	extreme animal	0.106216	0.104121	0.303544	0.176792	0.309327	undefined	0.264521	0.20429	0.20898	0.129179	0.19303	extreme animal	0.210941	0.499988	0.129233	0.159838	0	animal
AMEXTC_0340000002185	KCNAB2		301.296	462.146	457.305	510.024	1	0.55238	0.000208363	0.997016	0.986976	1	0.0752936	0.206599	0.196905	0.215613	0.19063	0.190253	undefined	0.218658	0.219982	0.199731	0.18344	0.178189	animal	0.202029	0.205512	0.203659	0.193387	0.195413	animal	0.164025	0.231017	0.224265	0.211409	0.169283	animal
AMEXTC_0340000002194			929.561	497.765	686.61	752.433	0.00030084	3.65115e-39	0.0255822	8.33959e-201	5.44611e-20	6.38568e-22	5.18216e-23	0.0548439	0.0498405	0.0552828	0.0838559	0.756177	extreme vegetal	0.130298	0.108032	0.144713	0.140063	0.476893	vegetal	0.114222	0.116143	0.117769	0.208577	0.443289	vegetal	0.102949	0.127828	0.144478	0.230096	0.394648	vegetal
AMEXTC_0340000002234			70.7562	74.3875	82.139	92.648	0.919496	2.40998e-10	0.628791	4.19338e-05	0.192479	0.0336492	0.988131	0.167211	0.0792607	0.0994676	0.184684	0.469376	vegetal	0.181497	0.140682	0.14796	0.182371	0.347489	vegetal	0.150032	0.136854	0.15145	0.241267	0.320397	vegetal	0.173411	0.196837	0.171981	0.204135	0.253636	undefined
AMEXTC_0340000002241			4.88154	1.93867	4.41623	74.1502	1	0.0127845	8.16309e-12	0.975974	1	1	0.788326	0.775049	0.224951	0	0	0	undefined	0.774304	0.225696	0	0	0	undefined	0.370744	0.392896	0.0448721	0.122617	0.0688716	animal	0.293974	0.220147	0.221308	0.157622	0.106948	extreme animal
AMEXTC_0340000002279			2.57211	1.55133	0.84063	54.2569	1	0.00939783	7.15956e-15	1	1	1	8.32564e-06	0	0.0970815	0.296452	0.401208	0.205259	vegetal	0	0.451431	0.548569	0	0	undefined	0.36088	0.367607	0	0.271513	0	animal	0.0456138	0.0539628	0.0859164	0.263805	0.550702	extreme vegetal
AMEXTC_0340000002295			1.58248	2.95632	4.9083	77.9409	1	0.295585	7.5783e-18		1	1	0.768318	0.612906	0.387094	0	0	0	undefined	0.439648	0.207332	0.353019	0	0	extreme animal	0.207984	0.099927	0.0346194	0.263362	0.394108	vegetal	0.254731	0.187225	0.1447	0.19332	0.220023	undefined
AMEXTC_0340000002312			1.84518	1.40698	3.05424	102.577	1	0.557481	3.30785e-37		1	1	0.632217	0.58249	0.41751	0	0	0	undefined	0.149746	0.128612	0	0	0.721643	extreme vegetal	0.070213	0.0715218	0.479678	0.210741	0.167846	central	0.223832	0.242351	0.216098	0.144703	0.173017	animal
AMEXTC_0340000002355			61.5779	73.8758	86.2202	75.459	0.524946	0.455473	0.652395	0.00901963	0.863459	1	0.892391	0.182371	0.250082	0.114707	0.074852	0.377988	undefined	0.193247	0.115516	0.227528	0.208796	0.254912	undefined	0.232634	0.160943	0.226499	0.17154	0.208384	extreme animal	0.192636	0.165669	0.154529	0.261147	0.22602	undefined
AMEXTC_0340000002386			17.8622	11.3797	9.6852	286.149	1	0.875764	5.77714e-55	0.915566	0.877621	1	0.168948	0.164312	0.182503	0.145599	0.37612	0.131465	vegetal	0.0731813	0.338995	0.300103	0.0495956	0.238124	animal	0.156583	0.147756	0.362787	0.203861	0.129013	central	0.26096	0.213008	0.208245	0.163737	0.154051	extreme animal	transcription at 1K cell stage
AMEXTC_0340000002390	MTMR8		405.782	365.263	332.272	360.851	1	1	0.653356	0.00946345	1	0.930338	1	0.16795	0.19136	0.160217	0.179111	0.301362	undefined	0.199789	0.136014	0.209821	0.234614	0.219762	undefined	0.22622	0.213294	0.228681	0.172528	0.159277	undefined	0.242956	0.236046	0.181428	0.176398	0.163172	extreme animal
AMEXTC_0340000002393			119.207	404.53	345.743	370.563	1	0.963418	3.48164e-13	0.711308	1	1	0.712908	0.240582	0.155349	0.209734	0.213791	0.180544	extreme animal	0.187604	0.208034	0.204022	0.18816	0.21218	undefined	0.208635	0.20656	0.223765	0.179954	0.181085	undefined	0.20389	0.211949	0.1886	0.17142	0.224141	undefined
AMEXTC_0340000002451	TBC1D14		1642.79	1800.66	1920.56	2039.39	5.81707e-11	3.91272e-40	0.0653389	2.98284e-56	9.33857e-13	4.22156e-21	7.34288e-26	0.128476	0.122222	0.128335	0.164183	0.456784	vegetal	0.159607	0.167564	0.167352	0.217517	0.28796	vegetal	0.161889	0.154614	0.172048	0.206342	0.305108	vegetal	0.159136	0.164925	0.179763	0.223845	0.272331	undefined
AMEXTC_0340000002465	LYN	AMEXTC_0340000166104	1995.03	1470.52	1532.88	1637.78	0.157577	6.83539e-15	0.000132609	2.00508e-23	0.0115402	0.00014954	0.29955	0.147871	0.170173	0.159126	0.205999	0.31683	vegetal	0.170483	0.19665	0.17497	0.205866	0.252032	undefined	0.187567	0.170458	0.18716	0.20648	0.248335	undefined	0.196919	0.176589	0.190694	0.20147	0.234329	undefined		Vegetal at the 1-cell stage, gradual decrease in late stages
AMEXTC_0340000002467			144.973	0	0	0	1	1	7.63481e-35	1				0.0628653	0.296618	0.198117	0.0907884	0.351611	undefined	0	0	0	0	0	undefined	0	0	0	0	0	undefined	0	0	0	0	0	undefined
AMEXTC_0340000002474			305.816	282.939	341.222	391.308	1	1.146e-44	0.172822	2.33635e-10	3.53148e-09	1.53082e-14	2.92259e-12	0.124772	0.124678	0.128405	0.234972	0.387172	vegetal	0.113281	0.106623	0.14006	0.24229	0.397746	vegetal	0.113459	0.112198	0.150956	0.26028	0.363107	vegetal	0.123247	0.142507	0.176412	0.257975	0.299859	vegetal
AMEXTC_0340000002477	MIA3		3450.05	2956.98	3247.7	3166.17	1	1.7637e-09	0.580804	0.154527	6.83587e-09	0.151479	3.32448e-21	0.19418	0.180757	0.19627	0.200166	0.228627	undefined	0.171103	0.161682	0.207158	0.204273	0.255784	undefined	0.185013	0.185185	0.194364	0.200544	0.234894	undefined	0.144362	0.156927	0.199608	0.23334	0.265763	undefined
AMEXTC_0340000002480			192.787	218.795	242.647	250.389	0.0378207	3.29242e-19	0.86112	7.34302e-26	0.000158377	0.00501311	2.16637e-06	0.037138	0.0538884	0.0574411	0.0232806	0.828252	extreme vegetal	0.0630736	0.113247	0.0848024	0.234138	0.504739	extreme vegetal	0.127328	0.117853	0.119379	0.199413	0.436027	vegetal	0.136514	0.106068	0.134212	0.235173	0.388034	vegetal
AMEXTC_0340000002524			0.818691	0.776662	1.10314	76.1259	1	0.938986	1.64056e-16		1	1	0.951378	0.387763	0	0.612237	0	0	undefined	0	0.496917	0.503083	0	0	undefined	0.204375	0.221731	0.362044	0.21185	0	central	0.245305	0.233115	0.192097	0.186558	0.142926	extreme animal
AMEXTC_0340000002589	PROS1		526.146	893.353	892.092	1119.52	1	3.63925e-18	4.09799e-10	0.0850031	0.0137474	2.54897e-11	2.07528e-18	0.167681	0.145648	0.195909	0.262844	0.227917	undefined	0.170081	0.155025	0.188101	0.220475	0.266318	undefined	0.162884	0.161329	0.192803	0.220374	0.262611	undefined	0.156826	0.139125	0.1787	0.227353	0.297997	vegetal		Homogeneous/slightly vegetal at the 1-cell stage, vegetal in late stages
AMEXTC_0340000002590	AKAP13	AMEXTC_0340000006729	3756	3611.88	3281.27	4360	1	5.93707e-15	0.177871	2.19728e-12	4.42117e-10	6.06777e-06	0.107192	0.225717	0.250468	0.254356	0.157093	0.112367	undefined	0.242515	0.219627	0.245997	0.159698	0.132163	undefined	0.233709	0.22932	0.241755	0.156082	0.139134	undefined	0.201819	0.213331	0.226384	0.193863	0.164602	undefined
AMEXTC_0340000002613			178.812	1.48115	2.12024	3.3431	1	0.88634	7.85396e-44	0.870791	1	1	1	0.164671	0.175317	0.220535	0.203925	0.235552	undefined	0.544776	0	0.205218	0	0.250006	extreme animal	0.449428	0	0.103748	0.286117	0.160707	undefined	0	0.196657	0.0828952	0.334708	0.38574	vegetal
AMEXTC_0340000002624	SCAF11		2162.83	2082.34	2263.73	2076.63	1	0.0787891	0.923217	6.29727e-05	0.417147	0.156551	0.302456	0.240872	0.217168	0.209051	0.177762	0.155147	extreme animal	0.228354	0.178206	0.225507	0.190155	0.177779	extreme animal	0.211427	0.204719	0.210382	0.194385	0.179086	extreme animal	0.199268	0.177194	0.205489	0.217418	0.200631	undefined
AMEXTC_0340000002627			106.333	75.8105	89.6621	101.443	0.134198	0.0355437	0.392904	0.00454778	1	0.938284	0.757019	0.177317	0.125938	0.172923	0.111816	0.412006	undefined	0.266215	0.188446	0.199581	0.168083	0.177674	extreme animal	0.184853	0.194046	0.174746	0.186025	0.26033	undefined	0.126844	0.234323	0.210334	0.184316	0.244183	undefined
AMEXTC_0340000002643	ATP9A		1532.78	1611.62	1910.09	1824.53	1	3.30659e-47	0.00146572	2.35318e-17	4.80725e-13	1.52326e-15	3.13953e-13	0.164126	0.173035	0.166271	0.18224	0.314327	undefined	0.161457	0.157608	0.175729	0.207315	0.297891	vegetal	0.150165	0.151301	0.164044	0.215164	0.319326	vegetal	0.158236	0.171681	0.182006	0.226844	0.261234	undefined
AMEXTC_0340000002644	NDUFAF3	AMEXTC_0340000019403, AMEXTC_0340000040206, AMEXTC_0340000048446, AMEXTC_0340000227985	292.344	158.784	181.988	177.336	1	0.0111703	0.00248399	0.237841	0.848044	1	0.51991	0.175735	0.184927	0.156183	0.221027	0.262128	undefined	0.204868	0.219424	0.140826	0.20678	0.228103	undefined	0.199597	0.206413	0.168034	0.21438	0.211575	undefined	0.227717	0.171255	0.152651	0.194086	0.254291	undefined
AMEXTC_0340000002649	TACC1	AMEXTC_0340000040210	31.913	378.555	397.199	340.375	1	0.683823	7.57991e-11	0.112388	1	0.469175	1	0.0356918	0.0563737	0.0626151	0.263206	0.582113	extreme vegetal	0.232679	0.16477	0.123784	0.197187	0.281581	undefined	0.209198	0.249039	0.131728	0.242256	0.16778	undefined	0.322871	0.225354	0.161031	0.10357	0.187175	extreme animal	transcription at 4-cell stage
AMEXTC_0340000002653	GRN	AMEXTC_0340000010993	213.264	176.483	135.967	142.682	1	0.00115076	0.289257	0.00120113	0.973148	0.464421	0.471411	0.0754171	0.0699097	0.0609002	0.244464	0.549309	extreme vegetal	0.205604	0.17071	0.0317943	0.184602	0.40729	vegetal	0.0596608	0.107049	0.131319	0.220295	0.481677	vegetal	0.0675294	0.107531	0.166266	0.266852	0.391821	vegetal
AMEXTC_0340000002719			0	68.7404	69.2012	70.0329	1	0.329824	7.73275e-23		1	0.698868	1	0	0	0	0	0	undefined	0.23619	0.255183	0.143022	0.215375	0.150229	animal	0.269086	0.235664	0.187066	0.185751	0.122433	extreme animal	0.200908	0.199035	0.216114	0.226926	0.157017	undefined
AMEXTC_0340000002766			0	0.945482	59.1043	1563.31	1	1	1.16932e-87		1	1	0.957679	0	0	0	0	0	undefined	1	0	0	0	0	undefined	0.193203	0.147144	0.220496	0.24172	0.197437	undefined	0.192042	0.209865	0.208967	0.204865	0.184261	animal	transcription at 64-cell stage
AMEXTC_0340000002799	ZBTB11	AMEXTC_0340000015329	230.831	815.427	836.476	827.853	0.00109858	0.288376	1.71377e-08	0.000356281	0.994124	1	1	0.130717	0.448806	0.0158255	0.391387	0.013265	undefined	0.196835	0.222426	0.139358	0.238119	0.203261	undefined	0.186764	0.210464	0.191102	0.194772	0.216899	undefined	0.210809	0.199881	0.226808	0.204782	0.15772	undefined	transcription at 4-cell stage
AMEXTC_0340000002820			728.141	518.791	566.245	473.803	1	2.20073e-20	0.135518	1.08836e-39	0.00135621	0.000665912	1.14113e-15	0.079107	0.0945041	0.118699	0.251036	0.456653	vegetal	0.119357	0.113954	0.145852	0.219418	0.401419	vegetal	0.123603	0.154269	0.186978	0.212843	0.322307	vegetal	0.16102	0.0929141	0.194697	0.230466	0.320903	vegetal
AMEXTC_0340000002837	OPA1		1448.71	1125.95	1351.67	1316.99	1	0.0293896	0.225153	4.25508e-12	0.883968	0.99065	0.769439	0.171477	0.181163	0.160172	0.168551	0.318636	undefined	0.227436	0.173118	0.176232	0.186074	0.23714	undefined	0.198077	0.193784	0.204473	0.167487	0.236178	undefined	0.217385	0.175852	0.208862	0.20477	0.193132	undefined
AMEXTC_0340000002839			26.7344	67.2625	61.3139	99.882	0.865818	0.288426	6.72177e-06	0.469376	0.512912	0.85261	0.785834	0.167722	0.235072	0.195182	0.344776	0.0572479	undefined	0.221375	0.278892	0.197619	0.229441	0.0726731	animal	0.241724	0.173384	0.280301	0.151628	0.152962	undefined	0.159795	0.261738	0.190034	0.176676	0.211757	animal
AMEXTC_0340000002855			61.7787	98.773	117.747	123.527	1	0.832477	0.00772396	1	1	0.960746	1	0.23828	0.199511	0.201182	0.18719	0.173837	extreme animal	0.207713	0.189882	0.1584	0.21647	0.227535	undefined	0.203014	0.197969	0.250339	0.178548	0.170129	undefined	0.209737	0.205016	0.21763	0.193633	0.173985	undefined
AMEXTC_0340000002871	CSNK1A1	AMEXTC_0340000011194	1535.22	1294.19	1469.4	1366.34	0.000568849	1.76457e-17	0.508157	2.00408e-15	8.67664e-09	3.95373e-07	0.00916668	0.136693	0.135467	0.118248	0.194497	0.415095	vegetal	0.138483	0.159843	0.13006	0.219569	0.352045	vegetal	0.175191	0.162398	0.175551	0.204456	0.282404	undefined	0.171683	0.17573	0.229944	0.179898	0.242744	undefined
AMEXTC_0340000002949			0.818691	2.25781	7.81608	366.248	1	0.80272	2.27453e-52		1	1	1	1	0	0	0	0	undefined	0.143711	0.457569	0.39872	0	0	animal	0.293888	0.222663	0.104152	0.0878211	0.291476	extreme animal	0.239841	0.191997	0.176402	0.189415	0.202345	undefined	transcription at 64-cell stage
AMEXTC_0340000002958			1.13629	0.776662	0.838799	90.7353	1	0.950153	1.91617e-30		1	1	1	0.334555	0.437645	0.2278	0	0	animal	1	0	0	0	0	undefined	0.347088	0.391994	0.260918	0	0	animal	0.215675	0.231876	0.19304	0.188947	0.170461	animal
AMEXTC_0340000002971			1900.85	1772.92	1531.36	1683.26	1	5.44261e-14	0.169162	8.928e-05	0.171233	0.000921964	0.000187151	0.225817	0.252036	0.212966	0.188177	0.121004	animal	0.222119	0.234382	0.22117	0.170729	0.1516	animal	0.239024	0.233189	0.211636	0.166473	0.149679	extreme animal	0.227134	0.234822	0.207065	0.179333	0.151646	animal
AMEXTC_0340000002981			188.56	408.362	424.72	441.809	1	0.00616789	0.000192206	0.136735	0.721144	0.0365886	0.622828	0.205861	0.271124	0.223191	0.170397	0.129427	animal	0.229358	0.220065	0.204655	0.187515	0.158407	extreme animal	0.238819	0.239433	0.204407	0.175168	0.142174	animal	0.216308	0.205195	0.21582	0.206256	0.156421	extreme animal
AMEXTC_0340000003043			1928.35	1958.26	2140.63	1853.35	1	5.47523e-06	0.794214	3.63901e-06	0.429031	1.65227e-05	4.44676e-05	0.180456	0.167753	0.182851	0.166618	0.302323	undefined	0.193231	0.151235	0.193826	0.220661	0.241046	undefined	0.178347	0.18275	0.167642	0.221698	0.249562	undefined	0.164645	0.17373	0.191371	0.224492	0.245761	undefined
AMEXTC_0340000003067			0	0	0	27.2284	1	1	0.0044863				1.08861e-05	0	0	0	0	0	undefined	0	0	0	0	0	undefined	0	0	0	0	0	undefined	0	0.00781609	0.113426	0.252595	0.626163	extreme vegetal
AMEXTC_0340000003084	FAM222B		5551.69	4485.43	5313.88	4702.07	0.488502	6.32641e-25	0.242254	1.87313e-69	0.0003633	2.87363e-25	5.22805e-17	0.142266	0.12668	0.133185	0.166053	0.431816	vegetal	0.178173	0.144703	0.175992	0.203235	0.297897	vegetal	0.158623	0.158666	0.175935	0.210766	0.29601	vegetal	0.165035	0.157705	0.174886	0.228309	0.274065	vegetal
AMEXTC_0340000003090			0	0.389328	45.92	443.446	1	0.99052	1.41538e-42		1	1	0.714259	0	0	0	0	0	undefined	0	0	1	0	0	central	0.220517	0.166162	0.26707	0.215014	0.131237	undefined	0.257309	0.204836	0.164229	0.19601	0.177615	undefined	transcription at 64-cell stage
AMEXTC_0340000003118			11.718	5.28431	12.2891	187.554	0.520868	0.0210383	4.83958e-31	0.296434	1	0.626567	0.193946	0.541202	0.319319	0.0827922	0.0566875	0	extreme animal	0.130828	0.433029	0.197253	0.168283	0.070607	animal	0.204175	0.171026	0.0899268	0.485323	0.0495485	vegetal	0.294579	0.200734	0.132474	0.184971	0.187243	undefined
AMEXTC_0340000003124			5676.32	6409.04	5609.88	8312.31	1	0.0233429	0.0122091	2.55944e-08	0.510342	1	1.67397e-05	0.171642	0.182823	0.178308	0.194117	0.27311	undefined	0.186472	0.196667	0.181084	0.195269	0.240509	undefined	0.190449	0.205136	0.186342	0.205533	0.212541	undefined	0.233271	0.179304	0.179566	0.181033	0.226826	undefined
AMEXTC_0340000003141			2.38237	0.702495	1.85589	58.1121	1	0.409147	9.41538e-12		1	1	1	1	0	0	0	0	undefined	0	0	1	0	0	central	0.352442	0.130447	0	0.517111	0	vegetal	0.261991	0.170787	0.169838	0.209029	0.188355	undefined
AMEXTC_0340000003167	MLLT3		31.3941	81.4776	66.2618	70.445	1	0.156202	0.00742128	0.961068	0.623396	0.677169	1	0.23953	0.203747	0.173453	0.281916	0.101354	undefined	0.238381	0.191969	0.216887	0.227091	0.125672	extreme animal	0.188407	0.138213	0.279002	0.246262	0.148117	undefined	0.204861	0.217014	0.169096	0.220507	0.188522	undefined
AMEXTC_0340000003173	RGMA	AMEXTC_0340000007283	891.628	1324.97	1379.56	1258.58	1	5.60767e-27	0.00359697	5.79511e-30	6.2966e-07	4.74691e-30	1.13072e-11	0.144485	0.14539	0.12781	0.184267	0.398047	vegetal	0.167024	0.150303	0.162053	0.223592	0.297028	vegetal	0.137454	0.149841	0.177669	0.224298	0.310738	vegetal	0.153243	0.177894	0.175755	0.221161	0.271946	undefined
AMEXTC_0340000003195	TUBGCP6		1044.32	937.558	878.117	1021.57	0.986771	2.89255e-22	0.212078	7.174e-11	5.71815e-05	0.00117817	0.0389567	0.218663	0.24876	0.224716	0.188627	0.119234	animal	0.225171	0.230437	0.219503	0.19325	0.131639	animal	0.22567	0.219477	0.218989	0.181894	0.153969	extreme animal	0.230393	0.218645	0.202054	0.178531	0.170376	extreme animal
AMEXTC_0340000003246	REXO1		3772.46	3192.03	3269.72	3555.33	1	5.90785e-08	0.364554	2.8446e-14	7.34783e-05	0.12158	0.314872	0.226779	0.222576	0.214462	0.183952	0.152231	extreme animal	0.230138	0.203664	0.216092	0.184378	0.165729	extreme animal	0.208642	0.207931	0.213379	0.191318	0.17873	undefined	0.21584	0.206122	0.203652	0.190397	0.183989	extreme animal
AMEXTC_0340000003271			145.548	48.5051	83.7645	52.1171	1	0.685562	0.0004016	0.843463	1	0.0137993	1	0.297704	0.16499	0.189422	0.220251	0.127632	extreme animal	0.248826	0.174878	0.218519	0.0609106	0.296866	undefined	0.0909861	0.106811	0.515644	0.247712	0.0388465	central	0.144199	0.177266	0.330082	0.0840867	0.264366	undefined
AMEXTC_0340000003272	NFYA	AMEXTC_0340000044957	78.6142	575.189	584.899	507.881	0.284923	0.490627	1.91185e-22	0.228084	0.451031	1	0.378027	0.167138	0.256621	0.223843	0.0338074	0.318591	undefined	0.186538	0.169241	0.188816	0.192783	0.262622	undefined	0.19619	0.210935	0.193058	0.202598	0.197219	animal	0.238445	0.19758	0.190613	0.168891	0.204471	extreme animal	transcription at 4-cell stage
AMEXTC_0340000003280	SYTL2		201.097	347.287	399.004	420.188	1	0.883181	0.000253644	0.983624	0.859877	1	1	0.178219	0.165615	0.205768	0.257739	0.192659	undefined	0.148833	0.218445	0.203417	0.224402	0.204903	undefined	0.195488	0.22155	0.198066	0.17892	0.205976	animal	0.185884	0.19295	0.199378	0.207863	0.213925	undefined
AMEXTC_0340000003282			944.02	875.307	1016.83	1068.96	1	0.515813	0.834332	0.00120963	0.0332624	0.34644	0.927188	0.26047	0.23019	0.219145	0.122874	0.167322	extreme animal	0.261441	0.173548	0.225295	0.170763	0.168953	extreme animal	0.197079	0.178256	0.197194	0.229161	0.19831	undefined	0.189739	0.211135	0.20423	0.221009	0.173886	undefined
AMEXTC_0340000003313	HMGB3		1542.83	1471.94	1417.73	1700.3	0.397769	0.178014	0.263972	0.00394531	0.419377	0.184698	1	0.161169	0.188595	0.236958	0.248154	0.165125	undefined	0.179372	0.215177	0.217999	0.194687	0.192765	undefined	0.227142	0.219249	0.210258	0.186463	0.156888	extreme animal	0.205885	0.208472	0.197059	0.191422	0.197163	animal
AMEXTC_0340000003322	BCL6		312.697	709.121	631.97	429.378	1	0.988989	5.66167e-05	1	0.00219603	0.687138	0.0109954	0.0994424	0.32543	0.111057	0.152988	0.311082	undefined	0.160369	0.136144	0.188084	0.252041	0.263363	vegetal	0.24536	0.185844	0.137299	0.194585	0.236912	undefined	0.318272	0.195344	0.22531	0.147639	0.113435	extreme animal
AMEXTC_0340000003327	ASPH		2849.52	3296.47	2982	3018.15	1	0.186692	0.720756	0.00083727	0.751515	0.992159	0.011353	0.176699	0.179813	0.191634	0.232951	0.218903	undefined	0.169178	0.212034	0.191559	0.2008	0.226429	undefined	0.208181	0.190391	0.196601	0.193636	0.21119	undefined	0.190431	0.187912	0.192592	0.198592	0.230473	undefined
AMEXTC_0340000003384			37.4521	123.134	107.729	104.831	1	0.0752276	4.07987e-05	1	0.575126	1	0.639496	0.224962	0.230318	0.243185	0.131587	0.169948	undefined	0.275017	0.196064	0.187207	0.224714	0.116998	extreme animal	0.255209	0.211858	0.16153	0.202965	0.168437	undefined	0.24421	0.247944	0.198662	0.159889	0.149295	animal
AMEXTC_0340000003389			170.657	400.052	394.008	465.645	1	7.68743e-12	9.94011e-05	0.00259291	6.52721e-05	7.2862e-05	0.00795881	0.279337	0.260142	0.241133	0.168762	0.0506264	extreme animal	0.239637	0.234448	0.27808	0.150031	0.0978036	undefined	0.228747	0.245568	0.227853	0.174489	0.123343	animal	0.210809	0.242676	0.234068	0.188334	0.124113	animal
AMEXTC_0340000003409	UAP1		1069.46	1626.64	1701.68	1531.74	1	0.950442	0.00239611	0.558042	0.979535	1	0.000315166	0.179729	0.146963	0.209193	0.244868	0.219247	undefined	0.163398	0.21337	0.211227	0.200752	0.211252	undefined	0.239015	0.189108	0.176044	0.194125	0.201708	undefined	0.184961	0.21108	0.22626	0.15933	0.218369	undefined
AMEXTC_0340000003416			73.8254	1.72414	4.51327	7.06367	0.15044	1.00336e-15	5.75291e-22	4.93406e-33	1	0.958401	0.55048	0.0231584	0.0262732	0.0284281	0.0414923	0.880648	extreme vegetal	0	0.167674	0	0.832326	0	vegetal	0.0397256	0.0573009	0.173335	0.341774	0.387865	vegetal	0.0303627	0.112067	0.0709442	0.230469	0.556157	extreme vegetal		Vegetal at the 1-cell stage, gradual decrease in late stages
AMEXTC_0340000003435			604.234	688.554	684.258	758.302	1	6.16704e-22	0.579435	0.00172691	0.000102153	1.08124e-11	2.95011e-08	0.173301	0.158431	0.180291	0.193696	0.294281	undefined	0.161486	0.168171	0.163654	0.205055	0.301634	vegetal	0.15745	0.169387	0.160969	0.216447	0.295747	vegetal	0.136138	0.162739	0.180387	0.232942	0.287793	vegetal
AMEXTC_0340000003437	RIMS1	AMEXTC_0340000011728, AMEXTC_0340000015986, AMEXTC_0340000020160, AMEXTC_0340000024332, AMEXTC_0340000024331, AMEXTC_0340000028549, AMEXTC_0340000028550, AMEXTC_0340000036847	0	44.6662	58.271	72.006	1	1	0.000350125		1	0.933512	1	0	0	0	0	0	undefined	0.00564125	0.0726763	0.356924	0.344359	0.220399	vegetal	0.277399	0.601052	0	0.12155	0	animal	0	0.295067	0.0773636	0.247509	0.380061	vegetal
AMEXTC_0340000003519			0	1.7983	1.72886	81.928	1	0.825122	1.75245e-17		1	1	1	0	0	0	0	0	undefined	0.394979	0.605021	0	0	0	animal	0.280419	0.210529	0	0.280497	0.228554	vegetal	0.267371	0.190421	0.162092	0.180639	0.199477	undefined
AMEXTC_0340000003539			94.3131	36.0051	59.1212	36.8589	1	0.991314	0.00510896	0.63575	1	1	0.478614	0.218047	0.212619	0.253023	0.199309	0.117001	undefined	0.247332	0.187545	0.127464	0.268415	0.169244	undefined	0.194743	0.206312	0.182161	0.173952	0.242832	undefined	0.147808	0.258745	0.103606	0.218259	0.271582	undefined
AMEXTC_0340000003549	LYST		1025.84	1088.91	913.001	1235.86	0.674385	7.78843e-05	0.10983	6.33802e-08	0.000655654	0.661126	0.0765108	0.19011	0.248338	0.25203	0.177188	0.132334	undefined	0.236259	0.202368	0.215491	0.20949	0.136392	extreme animal	0.190911	0.208436	0.218461	0.213176	0.169015	undefined	0.172459	0.209729	0.221876	0.207866	0.18807	undefined
AMEXTC_0340000003550			10.7166	70.1031	74.9746	60.5112	1	0.989953	8.34534e-10	0.982004	0.82849	1	1	0.256081	0.288509	0.100843	0.163264	0.191302	animal	0.256797	0.174919	0.269158	0.198468	0.100658	undefined	0.198352	0.217816	0.175331	0.172377	0.236123	undefined	0.180294	0.214837	0.175358	0.251373	0.178138	undefined
AMEXTC_0340000003552	ZNF821		82.1244	249.395	200.173	133.566	1	0.837218	0.00223893	0.260271	0.973904	0.397066	1	0.209625	0.245442	0.110056	0.351721	0.0831568	undefined	0.218098	0.246229	0.189685	0.144631	0.201357	animal	0.132079	0.285174	0.186178	0.167199	0.22937	animal	0.222214	0.19448	0.207222	0.24405	0.132034	undefined
AMEXTC_0340000003603	TRAM2		1910.33	1357.57	1696.25	1485.51	0.00284762	1.36882e-113	0.215896	2.20526e-56	5.27697e-16	2.54652e-194	0	0.0222013	0.0242328	0.029641	0.0862176	0.837707	extreme vegetal	0.0649004	0.0486588	0.0842544	0.19248	0.609707	extreme vegetal	0.0353154	0.0472842	0.0834058	0.214745	0.619249	extreme vegetal	0.0401133	0.0469115	0.0903897	0.271026	0.55156	extreme vegetal		Vegetal at the 1-cell stage, gradual decrease in late stages
AMEXTC_0340000003610			0.818691	0.389328	0.796692	71.4185	1	0.624617	1.24224e-19		1	1	0.529569	1	0	0	0	0	undefined	0	0	1	0	0	central	0	0	0.201769	0.798231	0	vegetal	0.307432	0.158301	0.247096	0.182642	0.104528	extreme animal
AMEXTC_0340000003620	MARK4		319.416	289.527	138.66	27.6053	1	0.69857	0.000113828	0.614463	0.308648	1	0.933902	0.258845	0.248059	0.141716	0.322206	0.0291736	undefined	0.151694	0.0594343	0.160118	0.262271	0.366482	vegetal	0.0561822	0.138853	0.197433	0.40159	0.205941	vegetal	0.888082	0.0665712	0	0.0453467	0	undefined	degradation at 4-cell stage
AMEXTC_0340000003695			14.953	28.5383	20.255	103.301	1	0.55284	0.00189735	0.298889	1	1	1	0.106444	0.167242	0.253688	0.472626	0	undefined	0.222167	0.230763	0.164955	0.248672	0.133443	undefined	0.18314	0.142691	0.136318	0.347072	0.19078	vegetal	0.214221	0.186466	0.216656	0.206883	0.175774	undefined
AMEXTC_0340000003713			153.182	154.752	120.484	151.929	0.618461	2.17608e-08	0.683839	1.57718e-06	0.262888	0.52151	0.0718318	0.301958	0.262994	0.232658	0.166657	0.0357323	extreme animal	0.260154	0.18036	0.237182	0.206601	0.115703	extreme animal	0.239649	0.199003	0.202785	0.236368	0.122194	extreme animal	0.247121	0.297756	0.182082	0.1546	0.118442	animal
AMEXTC_0340000003720	MLEC		161.455	144.864	142.781	186.537	1	8.13987e-13	0.742975	0.00534706	0.0443498	0.00194315	0.00681803	0.136543	0.100585	0.118897	0.137909	0.506065	extreme vegetal	0.153685	0.116628	0.169826	0.197226	0.362635	vegetal	0.111316	0.125275	0.124775	0.171564	0.46707	vegetal	0.0914168	0.169356	0.110519	0.245618	0.383089	vegetal
AMEXTC_0340000003721	DDR1		67.2245	0.702495	0	3.67528	1	0.949616	2.53877e-17	0.779804	1		1	0.252451	0.0957406	0.0875977	0.316842	0.247369	vegetal	1	0	0	0	0	undefined	0	0	0	0	0	undefined	0.284558	0.125276	0.33486	0.255306	0	undefined
AMEXTC_0340000003756	HSPA12A		1306.49	515.575	822.228	580.64	1.5879e-10	6.06833e-92	0.0267859	8.80809e-42	4.07337e-35	2.23188e-132	1.51613e-224	0.000677773	0.00185062	0.00133955	0.00815095	0.987981	extreme vegetal	0.00557952	0.00647326	0.0116789	0.0784729	0.897795	extreme vegetal	0.0045062	0.00934596	0.014833	0.170018	0.801297	extreme vegetal	0.00273534	0.00454159	0.0308082	0.227377	0.734538	extreme vegetal
AMEXTC_0340000003762		AMEXTC_0340000173238, AMEXTC_0340000173239	27.8942	1456.54	1542.41	1290.2	1	1	9.04339e-151	1	1	1	1	0.157542	0.163233	0.172696	0.295795	0.210734	vegetal	0.211152	0.200576	0.197962	0.178655	0.211654	undefined	0.202732	0.204126	0.200703	0.188569	0.20387	animal	0.192704	0.20798	0.202178	0.205194	0.191944	animal	transcription at 4-cell stage
AMEXTC_0340000003774			411.87	965.583	1056.54	1171.35	1	0.998046	8.33369e-12	1	1	0.255191	1	0.208579	0.197244	0.189799	0.20548	0.198899	undefined	0.184133	0.189669	0.215147	0.207765	0.203286	undefined	0.217452	0.201158	0.212893	0.176853	0.191643	extreme animal	0.200813	0.204754	0.204179	0.190635	0.199619	animal
AMEXTC_0340000003801		AMEXTC_0340000012090, AMEXTC_0340000016311, AMEXTC_0340000028875	0.70889	0	2.11474	188.488	1	0.91521	0.00160107			1	0.00217946	1	0	0	0	0	undefined	0	0	0	0	0	undefined	0	0.635622	0	0.364378	0	animal	0.0552128	0.101041	0.0477828	0.177034	0.618929	extreme vegetal	transcription at 1K cell stage
AMEXTC_0340000003807			111.72	0	3.72644	18.5873	1	0.991314	7.85072e-07	0.996659		1	1	0.323196	0.254008	0.181679	0.108884	0.132234	extreme animal	0	0	0	0	0	undefined	0.273346	0.370191	0	0	0.356463	animal	0.0906704	0.157709	0.464587	0.144213	0.142821	central
AMEXTC_0340000003851	CDH1	AMEXTC_0340000019117, AMEXTC_0340000159415	2804.51	2852.94	3163.87	2846.88	1	3.87955e-58	0.63976	7.91721e-26	1.54844e-13	4.41326e-23	6.28008e-68	0.143166	0.130464	0.148038	0.177549	0.400781	vegetal	0.151656	0.126381	0.159869	0.210741	0.351352	vegetal	0.153746	0.159373	0.163763	0.197951	0.325167	vegetal	0.141265	0.140246	0.171086	0.230828	0.316575	vegetal
AMEXTC_0340000003854			1.13629	3.73498	9.10484	523.907	1	0.828985	7.00332e-73		1	1	0.723643	0.60058	0.39942	0	0	0	undefined	0.0807484	0.475173	0.105496	0.338583	0	animal	0.0804962	0.305332	0.339399	0.0816852	0.193088	undefined	0.236861	0.222714	0.174346	0.182983	0.183097	undefined	transcription at 64-cell stage
AMEXTC_0340000003869			0	74.7072	85.6642	77.317	1	0.919141	1.66412e-32		1	1	1	0	0	0	0	0	undefined	0.150346	0.204532	0.196494	0.198628	0.25	undefined	0.190715	0.195365	0.188355	0.203254	0.222311	undefined	0.211236	0.164263	0.215072	0.224617	0.184813	undefined
AMEXTC_0340000003871			39.6377	140.946	55.8035	94.3605	0.0226006	0.656562	0.0611513	0.516495	0.825646	0.000203571	0.36575	0	0.0229749	0.647724	0.178206	0.151094	central	0.186215	0.347948	0.212361	0.216763	0.0367129	animal	0.0550409	0.432302	0.29283	0	0.219828	animal	0.399042	0.181488	0.206771	0.18381	0.0288891	extreme animal
AMEXTC_0340000003898	PDE3B		125.635	116.696	130.527	128.513	0.5971	6.6577e-31	0.954344	9.29778e-13	9.69746e-14	1.91678e-06	5.64322e-05	0.105531	0.0907814	0.0961319	0.134451	0.573105	extreme vegetal	0.130103	0.0582114	0.137707	0.158692	0.515287	extreme vegetal	0.140378	0.136505	0.155419	0.172334	0.395364	vegetal	0.121527	0.113686	0.108925	0.272109	0.383753	vegetal
AMEXTC_0340000003899	ING3		1686.67	1465.25	1586.42	1769.42	1	5.7516e-07	0.839455	2.37476e-08	0.000258173	0.027655	0.00195889	0.248053	0.243091	0.228298	0.15924	0.121318	extreme animal	0.248406	0.233705	0.209479	0.159712	0.148699	extreme animal	0.228479	0.212982	0.211814	0.186682	0.160043	extreme animal	0.231178	0.226695	0.199133	0.188378	0.154616	extreme animal
AMEXTC_0340000003915			1640.8	1951.22	1818.53	1819.63	1	0.0259176	0.516253	0.801007	0.000976542	1	1	0.220382	0.220393	0.196455	0.192976	0.169793	animal	0.233688	0.22285	0.202623	0.194979	0.145861	extreme animal	0.225665	0.20274	0.194484	0.19191	0.185202	extreme animal	0.205463	0.200259	0.199188	0.20735	0.187741	undefined
AMEXTC_0340000003940			96.9683	82.2421	109.267	116.643	0.705841	1.58951e-27	0.696552	1.01685e-20	4.51527e-05	7.77875e-11	8.21588e-08	0.0683557	0.0861181	0.0933006	0.160801	0.591424	extreme vegetal	0.109483	0.0667544	0.155416	0.237347	0.430999	vegetal	0.107306	0.0663855	0.137045	0.227	0.462263	vegetal	0.0666615	0.161184	0.129745	0.304655	0.337754	vegetal
AMEXTC_0340000003942			137.44	71.4008	80.4018	68.9372	1	2.21951e-07	0.0201167	5.00006e-09	0.52573	0.10557	1	0.116989	0.139099	0.135324	0.117936	0.490652	vegetal	0.173227	0.191246	0.163021	0.146771	0.325736	undefined	0.116082	0.125048	0.21224	0.209075	0.337555	vegetal	0.180668	0.185008	0.159482	0.227843	0.247	undefined		Vegetal at the 1-cell stage, gradual decrease in late stages
AMEXTC_0340000003961	AASDHPPT	AMEXTC_0340000173660	116.44	202.095	194.872	181.904	0.0320565	2.82226e-15	0.00119771	1.33035e-07	9.04287e-06	0.118427	0.297116	0.146754	0.111915	0.07079	0.194509	0.476032	vegetal	0.141771	0.166751	0.130191	0.211384	0.349903	vegetal	0.199216	0.150453	0.154601	0.203134	0.292596	undefined	0.165172	0.202295	0.168826	0.195778	0.267929	undefined
AMEXTC_0340000003980	APBB2		1229.34	1214.95	1267.12	1380.44	1	6.3162e-06	0.862939	1.14802e-06	0.000132537	0.0104767	0.720422	0.243323	0.190393	0.24029	0.175099	0.150895	extreme animal	0.257631	0.178378	0.222368	0.184822	0.156801	extreme animal	0.223248	0.210165	0.218908	0.188424	0.159255	extreme animal	0.202017	0.215051	0.215123	0.189264	0.178545	undefined
AMEXTC_0340000004002	TTF1		546.561	751.736	902.476	947.23	1	0.954846	0.00014254	1	1	0.0890176	0.352783	0.175197	0.196858	0.191884	0.287251	0.14881	undefined	0.210738	0.228913	0.207496	0.196402	0.156451	animal	0.262543	0.177739	0.148817	0.205892	0.205007	undefined	0.197061	0.239777	0.216255	0.167235	0.179672	animal
AMEXTC_0340000004005			0	237.705	379.36	314.524	1	5.94772e-12	2.18108e-40		0.0268152	1.48011e-13	4.01507e-26	0	0	0	0	0	undefined	0.143982	0.0773018	0.105378	0.147253	0.526085	extreme vegetal	0.0732639	0.0673743	0.0974162	0.26458	0.497366	vegetal	0.0806716	0.108201	0.126946	0.257021	0.42716	vegetal	transcription at 4-cell stage	Homogeneous/slightly vegetal at the 1-cell stage, vegetal in late stages
AMEXTC_0340000004029			73.2955	94.2601	87.1897	79.4816	1	1.5126e-07	0.652485	0.000496	0.173048	0.873162	0.454561	0.159699	0.127211	0.107434	0.15846	0.447197	vegetal	0.13387	0.155641	0.19081	0.167609	0.352071	vegetal	0.173307	0.144484	0.174313	0.221629	0.286266	vegetal	0.238118	0.158244	0.131172	0.219388	0.253077	undefined
AMEXTC_0340000004035			67.9571	57.9515	88.0999	79.2787	0.128832	1	0.801805	0.995067	0.167917	0.000916	1	0.232676	0.0724038	0.226026	0.29507	0.173824	undefined	0.264178	0.0598823	0	0.424437	0.251503	vegetal	0.171556	0.324941	0.284623	0	0.21888	animal	0.207003	0.258825	0.19189	0.206933	0.135348	animal
AMEXTC_0340000004039	CSNK1D		2799.64	2446.82	2731.77	2317	1	6.4959e-06	0.253951	6.33973e-15	0.14279	0.0815406	1	0.16047	0.17446	0.172112	0.222661	0.270298	undefined	0.180122	0.183785	0.17392	0.197994	0.264179	undefined	0.182036	0.180216	0.186629	0.214574	0.236546	undefined	0.204308	0.193333	0.19613	0.192172	0.214057	undefined
AMEXTC_0340000004054	GLG1		388.231	311.112	325.393	434.477	0.246159	2.96081e-06	0.0027689	5.61421e-06	0.0710748	0.212013	1	0.164681	0.151769	0.155281	0.216717	0.311553	vegetal	0.15076	0.167863	0.197791	0.209723	0.273863	undefined	0.158237	0.182918	0.193867	0.225803	0.239174	undefined	0.207725	0.186438	0.202557	0.199641	0.20364	undefined
AMEXTC_0340000004077	RASGRP1		1181.8	1441.16	1595.11	769.047	1	0.31412	0.000343149	0.661748	0.492478	0.0239463	0.034306	0.20521	0.213979	0.174054	0.192149	0.214608	undefined	0.181745	0.162395	0.190898	0.207227	0.257734	undefined	0.165927	0.200147	0.206118	0.203649	0.224158	undefined	0.222834	0.171699	0.176079	0.181815	0.247573	undefined
AMEXTC_0340000004101			43.6847	150.97	139.432	159.552	1	0.931132	6.90955e-11	0.552933	1	0.619017	0.990298	0.310856	0.225062	0.221028	0.0988689	0.144185	extreme animal	0.211842	0.194378	0.219822	0.168744	0.205214	undefined	0.198514	0.157351	0.217621	0.247556	0.178958	undefined	0.186756	0.231784	0.190181	0.210631	0.180648	animal
AMEXTC_0340000004105			1167.23	1050.83	1113.17	1196.34	1	0.000433818	0.8236	0.00772347	0.538297	0.630008	0.000698349	0.223839	0.249053	0.233815	0.131886	0.161406	animal	0.226783	0.219478	0.200693	0.190584	0.162462	extreme animal	0.206946	0.206899	0.204449	0.214266	0.16744	undefined	0.201629	0.241527	0.204102	0.187061	0.165682	animal
AMEXTC_0340000004156	ZNF292		5680.68	6289.98	5791.47	6465.69	0.019563	2.24983e-60	0.13634	2.53279e-37	4.15704e-40	1.21423e-14	2.10639e-22	0.23249	0.247882	0.2334	0.176583	0.109646	animal	0.238041	0.239962	0.214975	0.182258	0.124764	animal	0.238822	0.232375	0.213034	0.175728	0.14004	extreme animal	0.223084	0.228276	0.213854	0.177597	0.157189	animal
AMEXTC_0340000004193			1369.15	1275.3	1487.61	1554.16	0.941744	0.792828	0.516802	0.00100907	0.349127	0.699271	1	0.210386	0.188738	0.172773	0.157974	0.270129	undefined	0.225867	0.170862	0.230655	0.1855	0.187117	undefined	0.214539	0.193521	0.187335	0.219482	0.185122	undefined	0.206691	0.197597	0.198606	0.212773	0.184333	undefined
AMEXTC_0340000004194			195.909	198.857	196.642	238.667	1	0.148538	0.839017	0.00407214	1	0.373899	1	0.198201	0.133515	0.173634	0.176186	0.318464	undefined	0.238911	0.203213	0.190762	0.182315	0.184799	extreme animal	0.172728	0.187055	0.193798	0.180533	0.265887	undefined	0.195618	0.19837	0.177366	0.20218	0.226465	undefined
AMEXTC_0340000004215	ANKRD2		159.311	1.5758	9.13018	11.6777	1	0.316818	3.13962e-08	1	1	1	0.923193	0.194753	0.227843	0.198907	0.16112	0.217377	animal	0	0	0	1	0	vegetal	0.28592	0	0	0.234	0.48008	vegetal	0.573241	0.129543	0	0.297216	0	undefined
AMEXTC_0340000004243	LATS2		1582.1	2116.82	2464.05	2186.47	1	0.991412	7.2076e-06	1	1	1	1	0.195193	0.187976	0.20763	0.199791	0.209409	undefined	0.207997	0.188814	0.203601	0.205865	0.193722	undefined	0.204399	0.204586	0.19909	0.198088	0.193837	animal	0.193112	0.200977	0.208366	0.199786	0.197759	undefined
AMEXTC_0340000004259	ZBTB45		182.109	52.7452	37.6209	451.179	0.30492	0.351146	0.249756	1.24134e-08	1	0.952058	0.115638	0.547262	0.323571	0.129167	0	0	extreme animal	0.435073	0	0.166004	0.187013	0.21191	undefined	0.502365	0.159352	0.338283	0	0	extreme animal	0.292143	0.215917	0.181302	0.165685	0.144954	extreme animal
AMEXTC_0340000004276			3311.8	1649.96	1662.28	1922.92	1	0.000227622	1.21613e-08	1.16565e-08	0.00558894	0.541821	0.0314364	0.253134	0.224987	0.231999	0.157459	0.132421	extreme animal	0.245052	0.188915	0.216834	0.191055	0.158144	extreme animal	0.222155	0.213634	0.22117	0.183389	0.159651	extreme animal	0.181686	0.206884	0.207817	0.235511	0.168102	undefined
AMEXTC_0340000004285	KIF14		254.578	164.33	165.824	202.826	0.00672508	2.11807e-12	0.0103564	2.28023e-12	0.0176203	0.0565606	0.123754	0.134353	0.128297	0.124117	0.151883	0.46135	vegetal	0.189073	0.157742	0.185202	0.144604	0.32338	undefined	0.150997	0.166834	0.154095	0.235547	0.292528	vegetal	0.143898	0.165093	0.192698	0.255687	0.242624	undefined		Vegetal at the 1-cell stage, gradual decrease in late stages
AMEXTC_0340000004292			85.4597	0	2.90777	372.601	1	0.471162	1.37548e-18	0.755137		1	1	0.6772	0.238235	0.0845651	0	0	extreme animal	0	0	0	0	0	undefined	1	0	0	0	0	undefined	0.22935	0.261004	0.209914	0.130372	0.169359	animal	transcription at 1K cell stage
AMEXTC_0340000004334	TBC1D13	AMEXTC_0340000000154, AMEXTC_0340000041865	54.4353	12.8867	25.4213	27.6041	1	8.33321e-12	0.345794	1.94313e-09	0.984719	0.0631558	0.202989	0.0089398	0	0	0.0487615	0.942299	extreme vegetal	0	0	0	0.194133	0.805867	extreme vegetal	0	0	0.104976	0.145789	0.749235	extreme vegetal	0.0473292	0.0282745	0.036397	0.162203	0.725796	extreme vegetal
AMEXTC_0340000004362			61435.4	78218.5	60976.6	66983.3	1	0.00740099	0.240843	7.16716e-12	0.267038	0.818082	0.050569	0.174457	0.177872	0.161038	0.211172	0.27546	undefined	0.19603	0.208758	0.172658	0.174214	0.248341	undefined	0.189439	0.193669	0.183529	0.197756	0.235607	undefined	0.234957	0.197043	0.195644	0.164438	0.207918	extreme animal
AMEXTC_0340000004363	MRPS24	AMEXTC_0340000065700	272.156	385.323	343.274	413.559	1	0.159279	0.264994	0.000285905	0.574625	1	0.97564	0.231946	0.298427	0.247297	0.14965	0.0726798	animal	0.227656	0.195392	0.237161	0.212558	0.127233	undefined	0.229167	0.171674	0.213834	0.190335	0.19499	extreme animal	0.201862	0.185827	0.200625	0.244233	0.167453	undefined
AMEXTC_0340000004367			62.2409	0	1.72886	0	1	1	1.85335e-08	0.249548		1		0.0618461	0.0787982	0.258064	0.460631	0.14066	vegetal	0	0	0	0	0	undefined	0	1	0	0	0	animal	0	0	0	0	0	undefined
AMEXTC_0340000004373			120.123	67.3713	57.9166	47.8058	1	0.957955	0.0024317	0.965351	1	1	0.695223	0.270369	0.135319	0.153127	0.23775	0.203434	undefined	0.173151	0.210476	0.245864	0.143602	0.226907	undefined	0.0905606	0.226318	0.28849	0.157235	0.237397	undefined	0.131429	0.290404	0.0249401	0.173813	0.379413	vegetal
AMEXTC_0340000004397			1.99183	0.389328	0.574456	131.124	1	0.756197	1.03638e-30		1	1	1	1	0	0	0	0	undefined	0	0	1	0	0	central	0.66854	0	0.33146	0	0	extreme animal	0.229879	0.183713	0.217698	0.190512	0.178197	extreme animal
AMEXTC_0340000004437	KMT5C		1643.82	1402.61	1442.22	1498.97	1	0.124831	0.703073	0.00123393	1	1	0.46137	0.212094	0.222854	0.213446	0.176442	0.175164	animal	0.214421	0.199566	0.21109	0.188074	0.186849	extreme animal	0.197291	0.214067	0.205396	0.195616	0.18763	animal	0.226758	0.206372	0.19904	0.192241	0.175589	extreme animal
AMEXTC_0340000004481			293.821	327.048	369.563	384.684	0.140414	4.42379e-47	0.374858	8.19344e-35	1.09859e-09	1.32519e-15	1.48707e-21	0.0812568	0.0870409	0.0931281	0.147083	0.591491	extreme vegetal	0.131442	0.123549	0.155223	0.200503	0.389282	vegetal	0.10491	0.135574	0.15205	0.218124	0.389342	vegetal	0.131461	0.119623	0.151035	0.234952	0.362929	vegetal
AMEXTC_0340000004482			43.2716	0.315161	1.14891	1.83063	1	0.996725	6.52793e-10	0.926861	1	1	1	0.180288	0.560607	0.240481	0.0186251	0	animal	1	0	0	0	0	undefined	0.612784	0	0.151908	0	0.235308	extreme animal	0	0.226109	0.450602	0.189164	0.134125	central
AMEXTC_0340000004498	GANAB	AMEXTC_0340000042030, AMEXTC_0340000190628	342.893	222.149	207.862	240.388	1	0.093011	0.0622201	0.372188	2.26304e-06	0.0252801	0.00720323	0.0150292	0.213642	0.148121	0.439325	0.183882	vegetal	0.161008	0.107227	0.152499	0.162274	0.416992	vegetal	0.106987	0.121447	0.150502	0.255272	0.365792	vegetal	0.134581	0.144338	0.136671	0.218111	0.366298	vegetal
AMEXTC_0340000004519			73.5306	176.774	200.554	194.846	1	0.988269	0.0022073	0.483894	1	1	0.527688	0.164923	0.14408	0.185152	0.189411	0.316434	vegetal	0.213148	0.199089	0.180123	0.230112	0.177528	undefined	0.220665	0.22621	0.206418	0.168712	0.177995	animal	0.168948	0.186838	0.171035	0.231956	0.241223	undefined
AMEXTC_0340000004599	RETREG2		2616.11	2459.68	2499.29	2770.12	1	0.212262	0.542569	6.2847e-07	1	0.84582	1	0.181841	0.195371	0.220395	0.236421	0.165972	undefined	0.192036	0.195797	0.204795	0.201448	0.205924	undefined	0.188768	0.208449	0.208945	0.203293	0.190545	undefined	0.198852	0.201484	0.200244	0.197362	0.202058	undefined
AMEXTC_0340000004637	TCF7	AMEXTC_0340000017194	87.4033	188.348	156.207	368.243	1	0.934494	3.87551e-05	0.833343	1	1	0.86334	0.18195	0.0186617	0.172388	0.180106	0.446894	vegetal	0.19643	0.113062	0.133744	0.24489	0.311875	vegetal	0.12358	0.355407	0.0536574	0.28924	0.178116	undefined	0.11935	0.167324	0.194141	0.120122	0.399063	vegetal
AMEXTC_0340000004653			76.48	161.152	166.067	192.331	1	2.12803e-07	3.89949e-05	0.125889	0.00709439	0.327994	0.263573	0.235909	0.260346	0.251404	0.167702	0.084639	animal	0.263552	0.220311	0.266951	0.122967	0.126219	undefined	0.25631	0.209353	0.198939	0.185364	0.150033	extreme animal	0.209372	0.246912	0.21173	0.188935	0.14305	animal
AMEXTC_0340000004690	HELQ		805.512	6.50722	0	10.4696	1	0.198442	6.0746e-08	0.216775	1		1	0.206768	0.212334	0.222491	0.205278	0.153128	undefined	0.196386	0.211784	0.591831	0	0	central	0	0	0	0	0	undefined	0.0209608	0.312186	0.666853	0	0	undefined	degradation at 4-cell stage
AMEXTC_0340000004717	DCUN1D2	AMEXTC_0340000046397, AMEXTC_0340000062766, AMEXTC_0340000235194, AMEXTC_0340000235195, AMEXTC_0340000235199	515.131	314.288	228.64	243.551	1	0.505289	0.0029516	0.699344	1	0.459457	0.851822	0.236968	0.288	0.208338	0.168103	0.0985899	animal	0.152361	0.199565	0.235631	0.2498	0.162643	undefined	0.246619	0.256225	0.151356	0.158462	0.18734	animal	0.292192	0.22881	0.221566	0.186464	0.0709686	extreme animal
AMEXTC_0340000004722	AGBL5	AMEXTC_0340000196101, AMEXTC_0340000196103	298.374	131.871	171.342	175.557	1	0.996725	4.47042e-09	0.920057	1	1	0.999782	0.171673	0.171826	0.219425	0.208569	0.228507	undefined	0.182499	0.177741	0.199602	0.204291	0.235866	undefined	0.219338	0.196096	0.197225	0.213272	0.174069	extreme animal	0.192271	0.234235	0.195904	0.211544	0.166046	animal
AMEXTC_0340000004749			468.896	402.008	444.41	363.816	1	0.831796	0.803237	0.00297219	0.994124	0.863585	0.91554	0.263768	0.238952	0.199115	0.153737	0.144428	extreme animal	0.204518	0.169647	0.228653	0.203023	0.194159	undefined	0.220715	0.182613	0.17432	0.222525	0.199826	undefined	0.182926	0.17719	0.241702	0.222171	0.176012	undefined
AMEXTC_0340000004761			32.8001	4.05213	30.5017	682.248	1	0.150073	6.67946e-78	0.294657	1	0.774397	0.377187	0.46388	0.314286	0.0753991	0.0863914	0.0600437	extreme animal	0.0721933	0.16483	0.302392	0.271629	0.188956	undefined	0.266056	0.190981	0.17546	0.295619	0.071884	undefined	0.257171	0.188028	0.170485	0.199008	0.185308	undefined	transcription at 64-cell stage
AMEXTC_0340000004777			177.154	149.763	150.818	187.402	1	1.62555e-05	0.649194	0.00234793	0.0292729	1	0.161321	0.242701	0.248338	0.257044	0.194241	0.0576751	undefined	0.206909	0.24432	0.282458	0.197878	0.0684353	undefined	0.229209	0.183328	0.245085	0.183506	0.158872	undefined	0.221533	0.238243	0.219869	0.195622	0.124733	animal
AMEXTC_0340000004811	PPP1R3D		87.2884	217.961	212.01	172.731	1	0.926328	7.698e-07	0.995311	1	0.740459	1	0.241335	0.176183	0.200503	0.184974	0.197004	extreme animal	0.241999	0.169291	0.185459	0.211019	0.192232	undefined	0.16233	0.231072	0.216164	0.205298	0.185136	animal	0.22503	0.18116	0.197988	0.200898	0.194924	extreme animal
AMEXTC_0340000004832			0	0	0.84063	166.45	1	1	2.36246e-43			1	0.660641	0	0	0	0	0	undefined	0	0	0	0	0	undefined	0	0	0.54462	0	0.45538	undefined	0.238377	0.199072	0.18939	0.21769	0.155472	extreme animal
AMEXTC_0340000004835	CAB39L		241.241	367.087	373.611	347.554	1	0.00570156	0.0250182	0.000194905	0.927737	0.834209	0.746425	0.19169	0.179289	0.146108	0.141715	0.341199	undefined	0.1869	0.187093	0.164659	0.226436	0.234912	undefined	0.189733	0.171595	0.19586	0.222223	0.220589	undefined	0.168271	0.203377	0.172058	0.224133	0.232161	undefined
AMEXTC_0340000004844	ALKBH5		1067.85	1089.94	1337.19	1104.89	1	3.78915e-05	0.120008	0.00525439	0.823819	0.000120122	0.199908	0.164295	0.186123	0.222957	0.226887	0.199739	undefined	0.187165	0.162971	0.205011	0.231402	0.213452	undefined	0.174138	0.152931	0.19925	0.216977	0.256703	undefined	0.190305	0.151143	0.222007	0.218252	0.218293	undefined
AMEXTC_0340000004846	TICRR		1525.96	1784.95	1626.3	1892.86	1	2.54684e-09	0.546927	3.65226e-09	6.11827e-07	0.0135992	0.00214166	0.246302	0.264863	0.213159	0.138434	0.137241	animal	0.263946	0.204356	0.225462	0.15856	0.147675	extreme animal	0.210705	0.235053	0.198956	0.198649	0.156636	animal	0.233899	0.225255	0.219932	0.186411	0.134503	extreme animal
AMEXTC_0340000004866			223.985	151.589	158.316	171.591	1	0.259585	0.00714935	0.353831	1	0.767424	1	0.170286	0.201296	0.210742	0.25689	0.160786	undefined	0.199863	0.182005	0.207291	0.186531	0.22431	undefined	0.170937	0.176906	0.200098	0.210975	0.241084	undefined	0.177665	0.208551	0.186173	0.203342	0.224269	undefined
AMEXTC_0340000004892			12.3109	1.33282	1.59338	66.0067	1	0.0299957	1.74958e-12	0.865143	1	1	0.908793	0.759627	0.240373	0	0	0	undefined	0.279595	0.720405	0	0	0	animal	0.260027	0	0.112591	0.445428	0.181955	vegetal	0.28086	0.224751	0.173393	0.1767	0.144295	extreme animal
AMEXTC_0340000004898			41.8145	48.7982	59.4545	65.1407	0.0521331	2.70855e-54	0.479632	1.45115e-19	1.22247e-08	3.1707e-10	3.70996e-11	0.0197103	0.0168554	0.0254734	0.194158	0.743803	extreme vegetal	0.031488	0.0488972	0.0549626	0.213312	0.65134	extreme vegetal	0.0505008	0.0219831	0.0942634	0.230217	0.603035	extreme vegetal	0.0307282	0.0698473	0.164288	0.284971	0.450166	vegetal
AMEXTC_0340000004911			89.0163	149.026	137.26	153.584	1	0.275943	0.00718019	1	0.9352	0.854058	1	0.168653	0.210213	0.225667	0.213412	0.182054	undefined	0.170869	0.161912	0.224173	0.202975	0.240071	undefined	0.176249	0.155634	0.200585	0.249382	0.21815	undefined	0.206294	0.186364	0.195792	0.173082	0.238468	undefined
AMEXTC_0340000004918			103.679	201.512	293.959	107.602	1	0.0246559	0.00384722	0.0445093	0.796697	0.510977	0.79247	0.133002	0.0656864	0.17929	0.0703703	0.551651	extreme vegetal	0.227583	0.0910018	0.206148	0.263373	0.211894	undefined	0.176151	0.130662	0.142403	0.262765	0.28802	vegetal	0.21454	0.0631214	0.0709213	0.197727	0.45369	vegetal
AMEXTC_0340000004935	DVL3	AMEXTC_0340000247507	494.058	5.47561	7.00333	2.1187	1	1	0.000122093	0.96873	1	1	1	0.187725	0.195112	0.123383	0.333976	0.159804	undefined	0.477523	0	0	0.522477	0	vegetal	0	0	0.300256	0	0.699744	extreme vegetal	0	1	0	0	0	animal	degradation at 4-cell stage
AMEXTC_0340000004947			0	0.315161	2.96087	573.905	1	0.541897	5.78915e-142		1	1	0.000697398	0	0	0	0	0	undefined	1	0	0	0	0	undefined	0	0.199415	0.208536	0.259673	0.332377	vegetal	0.23396	0.24851	0.245258	0.172119	0.100153	animal	transcription at 64-cell stage
AMEXTC_0340000004958		AMEXTC_0340000013303, AMEXTC_0340000038368, AMEXTC_0340000216776, AMEXTC_0340000216777, AMEXTC_0340000216778	1010.3	1117.39	1069.65	1397.94	1	0.35315	0.00834108	0.999149	0.263885	1	0.0158158	0.209247	0.213925	0.194314	0.168829	0.213685	animal	0.233018	0.163798	0.184516	0.226597	0.19207	undefined	0.200413	0.19121	0.186595	0.222249	0.199532	undefined	0.200011	0.176028	0.178939	0.241275	0.203746	undefined
AMEXTC_0340000005021			64.1662	59.0417	34.7805	89.9523	1	0.0832011	0.425944	0.000218855	1	1	0.96239	0.42937	0.181947	0.335816	0.0107778	0.042089	extreme animal	0.280284	0.198561	0.234818	0.160472	0.125864	extreme animal	0.217077	0.266833	0.297229	0.124574	0.0942871	undefined	0.247129	0.219851	0.154249	0.225558	0.153213	extreme animal
AMEXTC_0340000005085	GINS1	AMEXTC_0340000064450	63.3981	82.9811	166.737	121.797	1	1	0.491511	0.113954	0.559735	0.00401035	0.945504	0.0672082	0.29785	0.38264	0	0.252302	undefined	0.365557	0.0624787	0.247383	0.324581	0	extreme animal	0.0217293	0.323143	0.172865	0.262882	0.219381	undefined	0.118265	0.179819	0.18671	0.198852	0.316354	vegetal
AMEXTC_0340000005108	TRIP12		5457.97	5399.5	5253.79	5750.24	1	8.77542e-20	0.199503	2.4512e-09	0.00149419	0.00192047	0.00657343	0.208446	0.227578	0.213712	0.183582	0.166682	animal	0.211321	0.220621	0.205591	0.196825	0.165642	animal	0.216233	0.212373	0.202892	0.19099	0.177511	extreme animal	0.209252	0.21251	0.198862	0.197418	0.181959	animal
AMEXTC_0340000005120			727.596	793.378	810.407	1009.52	1	0.00381165	0.319256	0.124567	0.989556	0.00396286	2.37578e-07	0.174245	0.174304	0.229176	0.193763	0.228513	undefined	0.18798	0.182676	0.223297	0.221868	0.184179	undefined	0.162813	0.167153	0.210953	0.217707	0.241374	undefined	0.14958	0.168392	0.203145	0.236659	0.242225	undefined
AMEXTC_0340000005125	RAP1GDS1		547.144	735.747	656.269	622.486	1	0.480583	0.301841	1	0.554873	0.00371743	1	0.194647	0.212307	0.196877	0.184357	0.211812	animal	0.157304	0.214879	0.212507	0.220577	0.194733	undefined	0.151143	0.2377	0.19256	0.246344	0.172252	undefined	0.216212	0.200732	0.194767	0.191108	0.197181	extreme animal
AMEXTC_0340000005140	TCF7L2	AMEXTC_0340000013485, AMEXTC_0340000021858, AMEXTC_0340000021859, AMEXTC_0340000046829, AMEXTC_0340000046830	62.1254	14.0109	1.32355	3.67528	1	0.659159	0.0015633	0.8889	0.350919	1	1	0.00416583	0.0712537	0.793328	0.0923077	0.0389446	central	0.353191	0	0.646809	0	0	undefined	0	1	0	0	0	animal	0	0.496002	0	0	0.503998	extreme vegetal
AMEXTC_0340000005160			647.346	418.345	422.803	447.568	1	0.000967882	0.00249028	0.632786	0.875318	0.0302905	0.680332	0.197357	0.202256	0.22348	0.202639	0.174268	undefined	0.200106	0.19677	0.2314	0.201519	0.170205	undefined	0.221485	0.209316	0.212856	0.214328	0.142015	extreme animal	0.207504	0.222375	0.212967	0.185405	0.171748	animal
AMEXTC_0340000005165			571.935	479.846	456.417	421.429	1	3.9042e-08	0.369305	0.0980443	0.43084	0.000267409	0.237678	0.237805	0.209246	0.232598	0.16676	0.153591	extreme animal	0.22547	0.245589	0.228571	0.179078	0.121291	animal	0.233428	0.218794	0.216641	0.201555	0.129582	extreme animal	0.238998	0.224137	0.200124	0.188091	0.148651	extreme animal
AMEXTC_0340000005169	SCARA5		82.7524	7.81557	4.25146	9.48445	1	1	3.74953e-07	0.997314	1	1	1	0.139161	0.183083	0.192786	0.283475	0.201495	undefined	0.120116	0.125968	0.258914	0.143944	0.351058	undefined	0.223895	0.280143	0.260334	0.0712688	0.164359	animal	0.276193	0.181317	0.149116	0.21881	0.174564	undefined
AMEXTC_0340000005173	HEXA		1483.29	2393.14	2652.28	2614.24	1	1.11638e-15	4.16678e-19	0.0336336	0.00765094	1.92715e-08	2.73444e-07	0.188884	0.176245	0.193895	0.211121	0.229856	undefined	0.180031	0.174413	0.194421	0.210132	0.241004	undefined	0.173828	0.172717	0.191079	0.227014	0.235362	undefined	0.177392	0.172554	0.197239	0.217154	0.235661	undefined		Homogeneous/slightly vegetal at the 1-cell stage, vegetal in late stages
AMEXTC_0340000005206	EPB41L5		3246.78	2496.58	2745.36	2824.81	2.43465e-06	1.66874e-46	0.0795974	5.3065e-62	8.5343e-11	4.65622e-49	1.03733e-30	0.109349	0.114757	0.103566	0.137494	0.534834	extreme vegetal	0.157093	0.150832	0.146481	0.193299	0.352295	vegetal	0.135394	0.134596	0.153629	0.212729	0.363653	vegetal	0.143433	0.166475	0.166499	0.22837	0.295223	vegetal
AMEXTC_0340000005218			114.511	48.9645	93.4277	66.7964	1	6.31523e-09	0.0806018	6.62968e-07	0.817907	0.000254773	0.163602	0.0982367	0.0634534	0.0618223	0.108637	0.667851	extreme vegetal	0.0829733	0.0711583	0.215532	0.247651	0.382685	vegetal	0.0673883	0.04669	0.160374	0.204444	0.521104	extreme vegetal	0.15947	0.12611	0.121203	0.265091	0.328126	vegetal
AMEXTC_0340000005234			25.1394	15.7575	21.5122	22.5805	0.628843	3.1271e-13	0.846314	0.0233989	0.4618	0.0200221	0.00143303	0.0923685	0.0531838	0.00635238	0	0.848095	extreme vegetal	0.0542336	0.0781966	0.0761797	0.102597	0.688793	extreme vegetal	0.147177	0.0352584	0.0811255	0.212727	0.523713	extreme vegetal	0.0151305	0.0527083	0.102608	0.215877	0.613677	extreme vegetal
AMEXTC_0340000005247			310.186	488.636	582.772	580.775	1	9.89127e-15	1.03251e-10	2.31113e-06	0.0302918	0.00960457	1.07436e-07	0.13516	0.18594	0.158612	0.143603	0.376684	vegetal	0.164144	0.134662	0.179642	0.189967	0.331586	vegetal	0.148375	0.144756	0.174325	0.208924	0.32362	vegetal	0.174243	0.144888	0.182904	0.227299	0.270666	undefined
AMEXTC_0340000005305			382.266	399.044	245.23	196.413	1	0.000838779	0.00955046	0.00160987	0.126095	1	0.992011	0.129199	0.131818	0.136098	0.212902	0.389983	vegetal	0.17647	0.157268	0.111967	0.211721	0.342574	vegetal	0.181479	0.169186	0.167438	0.232153	0.249745	undefined	0.219934	0.160061	0.183815	0.227329	0.208862	undefined		Vegetal at the 1-cell stage, gradual decrease in late stages
AMEXTC_0340000005307			6.02963	22.4693	40.6975	38.6339	1	0.333371	0.515656	1	1	0.231002	0.00663881	0.129858	0	0	0	0.870142	extreme vegetal	0.218689	0	0.35838	0.0230202	0.399911	undefined	0	0.0809747	0	0.323659	0.595366	vegetal	0	0	0.170467	0.397716	0.431817	vegetal
AMEXTC_0340000005384			1.58248	1.72214	2.12024	107.251	1	0.822305	1.84562e-23		1	1	0.905449	0.136645	0	0.431495	0.43186	0	undefined	0.559747	0	0.277714	0.162538	0	extreme animal	0.486596	0.37175	0	0	0.141654	undefined	0.205375	0.211028	0.209432	0.233152	0.141014	undefined
AMEXTC_0340000005393			768.143	825.974	782.631	884.307	1	8.24392e-11	0.679609	0.14106	0.427073	2.13687e-05	3.15679e-05	0.167233	0.185863	0.194055	0.195954	0.256895	undefined	0.186957	0.181179	0.17786	0.19595	0.258053	undefined	0.182977	0.163427	0.169995	0.205294	0.278306	undefined	0.149229	0.186563	0.187907	0.223828	0.252474	undefined
AMEXTC_0340000005402	NT5DC3		1364.91	1077.48	1301.46	936.369	1	3.44862e-08	0.0749013	1.14498e-12	0.191674	0.000745182	0.000100778	0.168313	0.145608	0.134495	0.174935	0.376649	vegetal	0.192998	0.152928	0.19489	0.213147	0.246037	undefined	0.1672	0.174536	0.194125	0.213801	0.250338	undefined	0.165629	0.173653	0.177751	0.218066	0.264902	undefined
AMEXTC_0340000005403			122.159	118.793	127.744	170.498	1	3.8381e-14	0.194057	0.0589966	0.0149951	0.00137306	0.0168263	0.210227	0.278074	0.234099	0.176281	0.101319	animal	0.270893	0.216397	0.221571	0.216351	0.0747879	extreme animal	0.336501	0.245403	0.186153	0.137861	0.0940823	extreme animal	0.23393	0.247026	0.209329	0.205001	0.104713	animal
AMEXTC_0340000005437			64.915	43.046	65.1378	69.2672	1	0.0786746	0.720465	7.08533e-05	1	1	1	0.0539092	0.139321	0.0423521	0.0837794	0.680639	extreme vegetal	0.201615	0.229745	0.182783	0.100486	0.285372	undefined	0.160404	0.1575	0.162778	0.263741	0.255577	vegetal	0.250652	0.181604	0.181386	0.151959	0.2344	extreme animal
AMEXTC_0340000005442	MAP3K12		151.61	241.924	328.551	298.561	1	0.70882	0.000842131	0.905318	0.323261	0.656198	0.980848	0.201749	0.191737	0.228876	0.171457	0.206181	undefined	0.226866	0.164694	0.126837	0.192402	0.289201	undefined	0.211002	0.187985	0.172464	0.227162	0.201387	undefined	0.193473	0.187984	0.224302	0.183635	0.210605	undefined
AMEXTC_0340000005445			1442.53	976.169	1208.79	1212.03	1.25154e-37	6.81062e-82	0.0151149	3.33926e-158	4.6378e-129	1.53946e-70	3.03618e-70	0.043167	0.0341587	0.0395545	0.166606	0.716514	extreme vegetal	0.0834862	0.080639	0.115817	0.212635	0.507423	extreme vegetal	0.0706485	0.0855181	0.13225	0.237281	0.474302	vegetal	0.0872754	0.109935	0.15595	0.2756	0.371239	vegetal
AMEXTC_0340000005508	PAK3	AMEXTC_0340000001351, AMEXTC_0340000009690, AMEXTC_0340000013858, AMEXTC_0340000269376	437.909	930.497	999.06	1047.42	1	0.808708	2.01616e-10	1	1	1	0.164527	0.257394	0.145437	0.148084	0.197944	0.251141	undefined	0.203879	0.175879	0.203062	0.211735	0.205444	undefined	0.187757	0.190808	0.203686	0.188289	0.229459	undefined	0.182996	0.154181	0.213447	0.222219	0.227157	undefined
AMEXTC_0340000005526			0.78184	0.389328	6.27213	172.583	1	0.462533	1.68171e-42		1	1	1	0.417265	0.582735	0	0	0	animal	1	0	0	0	0	undefined	0.413913	0.175843	0.192895	0.120987	0.0963611	extreme animal	0.245936	0.193587	0.189952	0.160173	0.210351	extreme animal
AMEXTC_0340000005541	ARVCF	AMEXTC_0340000013891, AMEXTC_0340000022271, AMEXTC_0340000047225, AMEXTC_0340000163557, AMEXTC_0340000163556	1307	17.6108	25.4225	16.9738	0.477844	0.508439	4.83476e-32	2.54945e-59	0.521753	1	0.992073	0.121188	0.128066	0.1154	0.134478	0.500868	extreme vegetal	0.25813	0.094238	0.0238918	0.62374	0	vegetal	0.130814	0.0576885	0.233979	0	0.577519	extreme vegetal	0	0	0.319422	0.623531	0.0570466	vegetal	degradation at 4-cell stage
AMEXTC_0340000005551			100.712	339.36	454.907	408.017	1	0.168836	2.27583e-10	0.941607	3.18716e-05	5.86482e-06	0.000263681	0.283148	0.177209	0.304984	0.083227	0.151432	undefined	0.177609	0.114032	0.191129	0.215438	0.301793	vegetal	0.163881	0.131326	0.171607	0.228598	0.304587	vegetal	0.145531	0.171971	0.17698	0.251204	0.254315	vegetal	transcription at 4-cell stage
AMEXTC_0340000005558	SLC25A36		1259.75	1465.5	1567.93	1833.58	0.0418943	1.3887e-57	0.00162663	4.81551e-29	9.72381e-28	1.43332e-36	1.70433e-31	0.11841	0.112353	0.133334	0.193786	0.442117	vegetal	0.151782	0.154046	0.155989	0.213739	0.324443	vegetal	0.126354	0.146436	0.168588	0.2133	0.345322	vegetal	0.139467	0.157305	0.176482	0.233201	0.293545	vegetal
AMEXTC_0340000005561			0.372494	0.776662	2.16601	130.291	1	0.674506	1.52136e-41		1	1	0.489494	0	0	0	1	0	vegetal	0	0	0.387925	0.612075	0	vegetal	0.386036	0.230945	0	0.113803	0.269216	undefined	0.258168	0.222021	0.20748	0.134763	0.177568	extreme animal
AMEXTC_0340000005568			135	87.4604	75.8859	68.9559	1	1	0.00490991	0.474397	1	1	0.950904	0.183532	0.184495	0.157666	0.229237	0.24507	undefined	0.182701	0.209314	0.245866	0.211244	0.150874	undefined	0.207379	0.227172	0.215998	0.190727	0.158725	animal	0.269671	0.15134	0.198955	0.194302	0.185732	extreme animal
AMEXTC_0340000005579			727.704	594.814	700.003	731.296	0.00311362	9.27817e-107	0.595132	3.84841e-107	7.87848e-24	1.86466e-40	7.51664e-87	0.0381446	0.029002	0.0419186	0.138959	0.751976	extreme vegetal	0.0616023	0.0540422	0.0940007	0.204655	0.585699	extreme vegetal	0.049586	0.0500795	0.0972761	0.24655	0.556508	extreme vegetal	0.0685815	0.0742667	0.139706	0.267379	0.450067	vegetal
AMEXTC_0340000005580			6.83501	1.72414	4.15555	96.1194	1	0.487236	8.995e-25	0.986626	1	1	0.930238	0.385026	0.20734	0.304829	0.102804	0	extreme animal	0.214283	0.381631	0	0.404086	0	undefined	0.286686	0.198178	0.196719	0.242557	0.0758612	extreme animal	0.226062	0.246081	0.14375	0.201585	0.182521	animal
AMEXTC_0340000005590	ANK3	AMEXTC_0340000001436, AMEXTC_0340000001435, AMEXTC_0340000005589, AMEXTC_0340000013946, AMEXTC_0340000013949, AMEXTC_0340000030724, AMEXTC_0340000030723, AMEXTC_0340000034884	53.9409	35.3492	55.9626	31.3106	0.173333	0.182402	0.742663	0.472313	0.00377403	0.0838901	0.976611	0.31264	0.0930724	0.352769	0.0503801	0.191139	undefined	0.335043	0	0.388641	0	0.276316	undefined	0.274597	0	0.325079	0.154028	0.246297	undefined	0	0.201658	0.255719	0.182277	0.360346	vegetal
AMEXTC_0340000005595			193.494	275.067	316.512	266.312	1	7.47408e-14	0.000160845	0.3529	0.0157475	0.0275921	0.0321479	0.197952	0.160763	0.175868	0.187992	0.277424	undefined	0.163068	0.164035	0.158829	0.207248	0.30682	vegetal	0.166671	0.149536	0.170911	0.243512	0.26937	vegetal	0.154966	0.15478	0.183015	0.237714	0.269525	vegetal
AMEXTC_0340000005600			139.884	65.5284	88.2906	96.5076	1	0.00226786	0.0045736	0.469304	0.487385	0.645639	1	0.164959	0.163837	0.191465	0.187266	0.292473	undefined	0.121114	0.181318	0.224654	0.198517	0.274397	undefined	0.162226	0.194675	0.165113	0.206568	0.271418	undefined	0.17602	0.193926	0.185258	0.22875	0.216047	undefined		Vegetal at the 1-cell stage, homogeneous/slightly vegetal in late stages
AMEXTC_0340000005608	PREX1	AMEXTC_0340000233778	2150.22	2329.56	2274.65	2522.34	1	0.537323	0.800939	5.19673e-05	1	0.262601	0.0737926	0.236644	0.244773	0.193126	0.156597	0.16886	animal	0.204367	0.1965	0.214063	0.190101	0.194968	undefined	0.202144	0.205162	0.222695	0.200891	0.169108	undefined	0.202098	0.174749	0.217552	0.204774	0.200826	undefined
AMEXTC_0340000005610			1.56368	144.944	147.862	147.428	1	0.995151	9.74714e-40		1	1	0.81885	0.417265	0.582735	0	0	0	animal	0.22412	0.213286	0.207952	0.186552	0.168089	extreme animal	0.180383	0.2165	0.183743	0.198958	0.220417	undefined	0.158022	0.183956	0.203838	0.204169	0.250014	undefined
AMEXTC_0340000005626			222.509	226.09	247.122	277.322	1	2.4647e-11	0.730032	0.000127192	0.138785	6.24698e-05	0.0593681	0.156149	0.118513	0.133906	0.163679	0.427753	vegetal	0.153245	0.152718	0.167117	0.234408	0.292513	vegetal	0.156001	0.150307	0.174551	0.194067	0.325074	vegetal	0.152455	0.170503	0.182877	0.231896	0.262269	undefined
AMEXTC_0340000005642			1.63738	0.945482	7.24895	441.616	1	0.910178	1.18846e-52		1	1	0.977171	1	0	0	0	0	undefined	0.278006	0	0.264449	0	0.457545	undefined	0.128348	0.328722	0.129521	0.333745	0.0796637	undefined	0.209361	0.191888	0.167091	0.209826	0.221835	undefined	transcription at 64-cell stage
AMEXTC_0340000005664	RICTOR		1111.44	1347.61	1300.12	1275.68	1	4.51382e-06	0.173777	0.000289385	0.400663	0.14289	0.370161	0.230199	0.243772	0.228817	0.144776	0.152437	animal	0.244587	0.19339	0.209613	0.18808	0.164331	extreme animal	0.219785	0.219835	0.206022	0.19405	0.160308	animal	0.225689	0.208079	0.191974	0.191487	0.182771	extreme animal
AMEXTC_0340000005677			0.726939	0	8.38504	438.622	1	0.99043	4.14502e-24			1	0.887785	0.594918	0	0.405082	0	0	extreme animal	0	0	0	0	0	undefined	0.355896	0.454427	0	0.080588	0.109089	animal	0.207327	0.187039	0.173025	0.217758	0.214851	undefined	transcription at 64-cell stage
AMEXTC_0340000005702			1.45388	2.42663	74.9836	749.258	1	1	3.37518e-53		1	0.703901	0.670159	0.297998	0.702002	0	0	0	animal	0.279169	0.265402	0.455428	0	0	undefined	0.124349	0.247592	0.191316	0.237755	0.198988	undefined	0.238961	0.18315	0.193862	0.183371	0.200658	extreme animal	transcription at 64-cell stage
AMEXTC_0340000005741			671.59	1021.05	1077.99	1220.95	1	4.79818e-09	1.29762e-09	0.00336042	0.0415038	2.84637e-06	0.238547	0.20649	0.241488	0.223613	0.190638	0.13777	animal	0.228946	0.219168	0.215254	0.198126	0.138506	extreme animal	0.222699	0.224436	0.219837	0.183334	0.149694	animal	0.194331	0.22369	0.206578	0.195229	0.180173	animal
AMEXTC_0340000005748			333.933	410.272	516.311	493.237	5.66076e-06	1.26785e-133	0.058088	1.25944e-83	3.81616e-55	2.21315e-44	1.69321e-93	0.0240928	0.0216745	0.0408867	0.190848	0.722498	extreme vegetal	0.026816	0.021587	0.0909285	0.234017	0.626651	extreme vegetal	0.0210842	0.0411042	0.0863845	0.257023	0.594404	extreme vegetal	0.052734	0.0687274	0.123713	0.264751	0.490075	vegetal
AMEXTC_0340000005765	B4GALNT4		706.816	497.585	572.792	501.576	1	0.285704	0.210183	0.00209207	0.827007	0.981526	0.874225	0.201419	0.178619	0.204411	0.147609	0.267941	undefined	0.231752	0.140157	0.202605	0.198478	0.227007	undefined	0.18366	0.192392	0.188034	0.205321	0.230591	undefined	0.187684	0.174678	0.193056	0.234181	0.210401	undefined
AMEXTC_0340000005776	AP3D1	AMEXTC_0340000018356, AMEXTC_0340000026733, AMEXTC_0340000047465	10.2789	829.193	831.205	1072.55	0.00272644	0.231155	0.001046	0.971815	0.994124	1	1	0	0	0	0	1	extreme vegetal	0.309226	0.308445	0.184618	0.102073	0.0956386	extreme animal	0.206539	0.276927	0.171191	0.152995	0.192348	animal	0.152492	0.191802	0.241326	0.207125	0.207256	undefined	transcription at 4-cell stage
AMEXTC_0340000005809			94.2465	27.875	39.994	44.2594	1	0.256098	0.000124973	0.745808	0.982544	1	0.772862	0.2377	0.198522	0.198995	0.133979	0.230804	extreme animal	0.112883	0.158737	0.224352	0.155339	0.348689	vegetal	0.176444	0.203631	0.17396	0.19262	0.253346	undefined	0.18006	0.21949	0.115796	0.202183	0.282471	undefined
AMEXTC_0340000005813	PLEKHG5	AMEXTC_0340000222907	191.697	1042.58	1587.17	1068.22	0.000134662	3.90838e-111	3.72733e-12	6.88262e-16	5.6685e-62	4.85898e-174	9.29078e-151	0.0522447	0.0518426	0.0258181	0.0415815	0.828513	extreme vegetal	0.0277709	0.0195901	0.0335549	0.10165	0.817434	extreme vegetal	0.0201043	0.0219221	0.036736	0.167548	0.753689	extreme vegetal	0.0273058	0.0252213	0.0665934	0.22839	0.652489	extreme vegetal	transcription at 4-cell stage	Homogeneous/slightly vegetal at the 1-cell stage, vegetal in late stages
AMEXTC_0340000005905	CRMP1	AMEXTC_0340000010101	230.529	0.315161	1.06103	2.47979	1	0.611192	3.74494e-64	0.290224	1	1	1	0.200068	0.197313	0.162958	0.162651	0.27701	undefined	0	1	0	0	0	animal	0	0.285683	0.423604	0.290713	0	undefined	0.399577	0.268248	0.226145	0.106031	0	extreme animal
AMEXTC_0340000005918			1245.73	1107.49	1139.34	1490.36	1	1.25368e-06	0.231481	1.50532e-09	0.308956	0.0591066	0.107694	0.231835	0.237916	0.216238	0.174868	0.139144	animal	0.22672	0.215093	0.236239	0.168306	0.153642	undefined	0.215126	0.212322	0.224637	0.181111	0.166805	undefined	0.201539	0.22056	0.212169	0.200663	0.165069	animal
AMEXTC_0340000005937	ZP4		1141.08	872.627	500.973	334.967	1	1.39574e-07	2.43401e-05	6.39783e-37	3.20299e-07	0.282671	0.000244782	0.121945	0.128988	0.138804	0.238439	0.371824	vegetal	0.144854	0.160144	0.174431	0.183943	0.336628	vegetal	0.161185	0.184596	0.187975	0.205565	0.260678	undefined	0.188198	0.126213	0.182546	0.207896	0.295147	vegetal	degradation at 4-cell stage	Vegetal at the 1-cell stage, gradual decrease in late stages
AMEXTC_0340000005946			5.79123	6.32644	5.88991	88.9691	1	0.965368	1.61181e-17	1	1	1	0.732619	0.296338	0.210895	0.492767	0	0	undefined	0.111222	0.255899	0.439702	0.136212	0.0569652	undefined	0.18676	0.107754	0.037331	0.238288	0.429868	vegetal	0.271709	0.17235	0.188842	0.224713	0.142387	extreme animal
AMEXTC_0340000005958	TMEM201		1191.12	1055.44	1341.11	1185.83	1	2.82319e-36	0.181035	1.21215e-11	1.15139e-08	1.89307e-11	9.16701e-11	0.157685	0.152833	0.164089	0.242987	0.282406	vegetal	0.143347	0.136308	0.17728	0.245215	0.297849	vegetal	0.121261	0.139431	0.183787	0.250082	0.305439	vegetal	0.149237	0.155118	0.186576	0.230263	0.278805	vegetal
AMEXTC_0340000005970	ZBTB34		2638.15	2843.29	2712.3	3078.89	1	0.0942664	0.459935	0.802945	0.508224	1	0.00133326	0.22394	0.20918	0.205869	0.160031	0.20098	extreme animal	0.21931	0.20274	0.194328	0.196539	0.187083	extreme animal	0.196439	0.206609	0.203034	0.208497	0.185421	undefined	0.213983	0.221546	0.199167	0.192827	0.172477	animal
AMEXTC_0340000005981	QKI		194.699	234.385	195.716	416.858	1	8.64599e-05	0.462341	0.00729327	1	0.00408109	0.000164261	0.242579	0.374762	0.306666	0.0759939	0	animal	0.0900111	0.37423	0.253023	0.265062	0.017675	animal	0.468806	0.183784	0.177438	0.169972	0	extreme animal	0.126614	0.272503	0.277852	0.28836	0.0346706	undefined
AMEXTC_0340000005983	MAP4K5		869.913	841.768	853.184	821.25	1	0.00113398	0.988061	1.12591e-07	0.324374	1	0.011961	0.12267	0.168955	0.189821	0.208286	0.310269	vegetal	0.153502	0.198513	0.219138	0.19361	0.235237	undefined	0.192303	0.181284	0.207313	0.196426	0.222674	undefined	0.160338	0.22401	0.186491	0.213901	0.21526	undefined
AMEXTC_0340000006016	RPS28P9	AMEXTC_0340000069907	383.673	384.211	173.032	123.721	1	0.944651	4.6018e-07	0.896874	0.702163	0.886188	1	0.142324	0.179529	0.186745	0.283469	0.207934	undefined	0.180435	0.228317	0.18748	0.24085	0.162919	undefined	0.256281	0.26642	0.0934195	0.166469	0.21741	animal	0.139956	0.166654	0.223199	0.243663	0.226528	undefined
AMEXTC_0340000006028			0	0	4.02007	186.684	1	0.0653766	8.59864e-31			1	5.47761e-05	0	0	0	0	0	undefined	0	0	0	0	0	undefined	0	0	0.0382571	0.54378	0.417963	vegetal	0.00691948	0.00112753	0.0726369	0.224903	0.694413	extreme vegetal
AMEXTC_0340000006050			606.205	522.447	582.4	581.368	1	0.0500128	0.931722	0.000193776	0.971287	0.868391	0.934565	0.253236	0.22895	0.236983	0.129801	0.15103	extreme animal	0.230984	0.195804	0.223107	0.185306	0.164798	extreme animal	0.212255	0.209118	0.217703	0.197954	0.16297	undefined	0.218722	0.20906	0.196826	0.20127	0.174123	extreme animal
AMEXTC_0340000006051	EPS15		1505.71	1624.31	1564.25	1853.29	1	2.90507e-12	0.357008	0.00646709	0.00273195	4.75051e-06	0.000540262	0.216759	0.275382	0.222491	0.177752	0.107616	animal	0.241571	0.227292	0.228604	0.203774	0.0987583	extreme animal	0.233466	0.239233	0.215083	0.178995	0.133223	animal	0.21481	0.232855	0.214199	0.176501	0.161635	animal
AMEXTC_0340000006076			1986.5	1028.05	1368.17	1457.42	5.53179e-11	3.9357e-96	0.103732	3.27473e-165	7.42337e-58	5.65999e-38	0	0.00655744	0.00624748	0.0100224	0.0778792	0.899294	extreme vegetal	0.025171	0.019372	0.065713	0.192667	0.697077	extreme vegetal	0.0203322	0.0293226	0.0713842	0.246251	0.63271	extreme vegetal	0.0262503	0.0455139	0.106086	0.28981	0.53234	vegetal
AMEXTC_0340000006115	PPM1D		986.305	1005.9	1087.9	1148.96	1	5.49159e-06	0.742894	0.00145755	0.387218	0.114304	9.41293e-07	0.216954	0.225809	0.25303	0.142836	0.161371	undefined	0.232727	0.196986	0.226849	0.19478	0.148658	extreme animal	0.228637	0.205949	0.202026	0.205194	0.158193	extreme animal	0.228782	0.205809	0.221612	0.194182	0.149616	extreme animal
AMEXTC_0340000006120	EML4	AMEXTC_0340000010315	544.2	110.919	84.4286	97.1373	1	0.928717	1.11996e-05	0.396695	1	0.943012	1	0.124891	0.197542	0.278273	0.228754	0.17054	undefined	0.195207	0.368949	0.0706793	0.0777118	0.287453	animal	0.362386	0.304203	0.192092	0.0853736	0.0559449	extreme animal	0.37563	0.24976	0.0906906	0.0763229	0.207597	extreme animal	degradation at 4-cell stage
AMEXTC_0340000006136			8.28964	4.29512	5.43699	87.4237	1	0.368582	8.4577e-20	0.918896	1	1	1	0.582442	0.0448913	0.372666	0	0	extreme animal	0.451131	0.246723	0.225236	0.0769104	0	extreme animal	0.277117	0.247125	0.0816997	0.394058	0	undefined	0.191336	0.19091	0.40296	0.0850611	0.129732	central
AMEXTC_0340000006139	ACBD3	AMEXTC_0340000147680	1791.13	1591.99	1591.08	1512.65	1	0.00499178	0.36224	0.00221483	0.683808	0.103135	0.817341	0.180097	0.252037	0.226752	0.16806	0.173054	animal	0.214447	0.223645	0.186684	0.192247	0.182978	animal	0.217168	0.234415	0.196604	0.190503	0.16131	animal	0.230735	0.19671	0.202855	0.189625	0.180074	extreme animal
AMEXTC_0340000006192			51.859	106.716	135.206	125.903	1	0.934494	1.06746e-08	0.998561	1	1	1	0.224551	0.222943	0.175295	0.216216	0.160996	extreme animal	0.207457	0.227014	0.169227	0.243524	0.152779	undefined	0.208217	0.171177	0.212387	0.190338	0.217881	undefined	0.195259	0.230157	0.194863	0.197114	0.182606	animal
AMEXTC_0340000006207	PTPRB		94.1029	275.111	338.543	291.849	1	0.0480453	0.0152315	6.74999e-05	1	0.00508523	0.807287	0.160861	0.117358	0.119676	0.119987	0.482118	vegetal	0.18721	0.173631	0.202698	0.185456	0.251005	undefined	0.171462	0.183816	0.159342	0.222328	0.263052	undefined	0.178215	0.17626	0.206115	0.186322	0.253088	undefined
AMEXTC_0340000006213			46.6238	97.1735	81.0381	52.8773	1	0.945612	0.000116623	1	0.922334	1	1	0.200125	0.227708	0.182402	0.181659	0.208106	animal	0.239113	0.223629	0.22643	0.148283	0.162545	extreme animal	0.199119	0.199729	0.202208	0.174729	0.224215	undefined	0.256053	0.169461	0.171823	0.232397	0.170265	extreme animal
AMEXTC_0340000006250			5.12543	23.8048	1950.87	12768.1	0.248322	0.326549	1.31602e-64	1	0.00408488	0.640292	0.000126549	0.608917	0.197191	0.0731678	0.120724	0	extreme animal	0.166751	0.0276676	0.162059	0.0616052	0.581917	extreme vegetal	0.182151	0.191506	0.175866	0.260673	0.189804	undefined	0.265962	0.175465	0.147297	0.177039	0.234237	undefined	transcription at 64-cell stage
AMEXTC_0340000006266	PPIL3		182.821	321.474	268.918	263.5	1	6.28824e-07	0.0154783	0.00100043	0.286678	0.310921	0.294954	0.226057	0.260717	0.230452	0.205128	0.077647	animal	0.221475	0.223932	0.222188	0.204533	0.127871	animal	0.232897	0.229333	0.215727	0.179601	0.142442	extreme animal	0.249827	0.205169	0.2232	0.181806	0.139997	extreme animal
AMEXTC_0340000006268			317.403	211.676	219.761	229.545	1	0.000352432	0.00103243	0.00351447	0.509713	0.00438566	0.927345	0.173166	0.164281	0.169364	0.189709	0.30348	undefined	0.142424	0.131276	0.231193	0.257784	0.237323	undefined	0.138311	0.213807	0.143212	0.221062	0.283608	vegetal	0.210062	0.160104	0.170569	0.234306	0.224959	undefined		Vegetal at the 1-cell stage, homogeneous/slightly vegetal in late stages
AMEXTC_0340000006279	DOCK7	AMEXTC_0340000002128	1369.26	957.744	1087.9	983.563	1	1	0.000449752	0.296291	0.473734	1	0.92982	0.213181	0.182265	0.181589	0.209736	0.213229	undefined	0.168937	0.194022	0.214206	0.201265	0.22157	undefined	0.206709	0.195133	0.21848	0.190158	0.18952	undefined	0.204276	0.216305	0.177835	0.197554	0.20403	undefined
AMEXTC_0340000006281			0	0	2.11658	81.1484	1	0.935417	4.92078e-10			1	0.89782	0	0	0	0	0	undefined	0	0	0	0	0	undefined	0.256076	0	0.288752	0	0.455172	undefined	0.271705	0.182385	0.151695	0.189522	0.204694	undefined
AMEXTC_0340000006293	CNP	AMEXTC_0340000010485, AMEXTC_0340000014672, AMEXTC_0340000027248	912.471	2832.5	2903.87	3808.81	1	0.0692168	1.64589e-14	0.942177	0.710652	1.00155e-08	8.24792e-09	0.197607	0.319542	0.174165	0.147914	0.160771	animal	0.249558	0.236578	0.249683	0.197195	0.0669857	undefined	0.237021	0.234707	0.21404	0.176456	0.137775	extreme animal	0.21386	0.226314	0.208017	0.193224	0.158584	animal	transcription at 4-cell stage
AMEXTC_0340000006315			0.763791	0.315161	1.19651	103.488	1	0.94317	1.1227e-29		1	1	1	1	0	0	0	0	undefined	0	1	0	0	0	animal	0.304105	0	0	0.695895	0	vegetal	0.211675	0.195983	0.180349	0.229701	0.182292	undefined
AMEXTC_0340000006322			0	2.10748	0.264343	167.475	1	0.227546	1.32128e-47		1	1	0.225361	0	0	0	0	0	undefined	0.301986	0.259366	0.438648	0	0	undefined	0	1	0	0	0	animal	0.279098	0.205259	0.212039	0.167151	0.136453	extreme animal
AMEXTC_0340000006325	USP38		1762.54	1989.01	1768.15	2093.3	1	2.51702e-17	0.248045	9.45213e-07	0.000631066	2.29149e-05	5.3392e-05	0.210841	0.235444	0.223698	0.177458	0.152559	animal	0.228759	0.233844	0.215271	0.18055	0.141575	animal	0.233127	0.217659	0.20558	0.18824	0.155394	extreme animal	0.230078	0.225259	0.207759	0.183432	0.153473	extreme animal
AMEXTC_0340000006332			65.6315	41.5944	60.8523	70.7091	1	3.15645e-22	0.169692	9.40452e-07	0.0538681	1.27896e-05	0.0315651	0.0467208	0.0614645	0.0906921	0.132388	0.668735	extreme vegetal	0.127673	0.0808211	0.123295	0.226208	0.442003	vegetal	0.0927025	0.0981587	0.0820722	0.295946	0.431121	vegetal	0.105748	0.123196	0.134225	0.220867	0.415965	vegetal
AMEXTC_0340000006333			260.929	577.464	410.157	495.348	0.0513413	9.51204e-06	0.000440411	1.06227e-05	0.00381795	0.0348313	1	0.199649	0.333716	0.247852	0.186736	0.0320474	animal	0.206625	0.240195	0.20089	0.248799	0.103492	undefined	0.216263	0.215256	0.238276	0.222041	0.108164	undefined	0.208779	0.221001	0.189734	0.194909	0.185577	animal
AMEXTC_0340000006384	ASCC3		562.789	457.165	430.017	465.378	1	0.000280656	0.45925	0.0021556	0.151079	0.155823	0.709652	0.245269	0.234786	0.203077	0.175397	0.141472	extreme animal	0.247244	0.192982	0.213204	0.185073	0.161497	extreme animal	0.22523	0.212992	0.242149	0.164074	0.155556	undefined	0.206193	0.230534	0.188245	0.18347	0.191557	animal
AMEXTC_0340000006386			0.818691	3.41384	1.10497	106.668	1	0.794164	3.124e-13		1	1	0.551273	0.387763	0	0.612237	0	0	undefined	0.147821	0	0.676207	0.0791529	0.0968199	central	0.249065	0	0	0.445562	0.305373	vegetal	0.261268	0.201897	0.202903	0.193846	0.140086	extreme animal
AMEXTC_0340000006390	PSME1	AMEXTC_0340000271272	337.317	339.087	291.841	352.72	1	0.000158541	0.812249	0.00456929	0.0608512	0.820313	0.600997	0.21498	0.230103	0.257351	0.192574	0.104992	undefined	0.218409	0.249617	0.240214	0.169574	0.122186	animal	0.233837	0.225426	0.217983	0.16272	0.160034	extreme animal	0.202516	0.213497	0.226569	0.199216	0.158202	undefined
AMEXTC_0340000006437			106.156	1.94265	1.94744	1.25539	1	0.965825	5.50147e-26	0.999764	1	1	1	0.168102	0.144928	0.220822	0.260505	0.205642	undefined	0.220628	0.577413	0.201959	0	0	animal	0.25437	0.126646	0	0.220337	0.398647	vegetal	1	0	0	0	0	undefined
AMEXTC_0340000006496			1422.14	1378.29	1329.58	1436.56	1	0.00140508	0.968098	1.46774e-15	0.030788	0.0150687	0.913539	0.24319	0.245086	0.228972	0.156182	0.126571	animal	0.224749	0.202112	0.222726	0.194773	0.15564	extreme animal	0.210416	0.211349	0.206987	0.207682	0.163567	animal	0.192312	0.208487	0.193563	0.214001	0.191637	undefined
AMEXTC_0340000006498	B4GALT2		80.8296	112.714	134.106	86.1556	1	4.64738e-32	0.354961	4.01751e-07	1.1332e-08	6.0112e-08	0.00131252	0.0747178	0.0751501	0.0861852	0.137408	0.626539	extreme vegetal	0.102236	0.0968958	0.132741	0.16068	0.507447	extreme vegetal	0.118717	0.103727	0.124093	0.186035	0.467428	vegetal	0.111395	0.100699	0.157123	0.248846	0.381936	vegetal
AMEXTC_0340000006513			21.6977	72.7918	65.8379	58.0808	1	0.225045	0.000180267	1	0.716224	0.796046	1	0.22885	0.185864	0.249538	0.163404	0.172344	undefined	0.113017	0.217545	0.147983	0.246572	0.274883	vegetal	0.187429	0.200165	0.110467	0.184726	0.317212	vegetal	0.211476	0.178873	0.177614	0.175788	0.256249	undefined
AMEXTC_0340000006529			4.45414	4.50566	9.85505	542.538	1	0.836895	4.15887e-70	0.996469	1	1	0.884966	0.20961	0.37079	0.129196	0.290403	0	animal	0.285147	0.0553174	0.117853	0	0.541683	extreme vegetal	0.218376	0.288646	0.122681	0.20683	0.163467	animal	0.255912	0.181453	0.207075	0.172966	0.182593	extreme animal	transcription at 64-cell stage
AMEXTC_0340000006549			10.6422	126.469	107.251	121.672	1	0.397506	2.29933e-10	0.981435	0.509713	1	0.81755	0.243705	0.141297	0.614998	0	0	central	0.227733	0.138189	0.220785	0.246459	0.166834	undefined	0.2155	0.156258	0.200339	0.216395	0.211507	undefined	0.1973	0.204164	0.233736	0.269042	0.0957585	undefined
AMEXTC_0340000006571	TREX1		25.5535	104.668	95.2091	92.75	1	0.3581	3.82179e-09	0.607879	1	1	0.937187	0.157895	0.210245	0.0927398	0.244259	0.29486	vegetal	0.178274	0.174174	0.197012	0.220035	0.230505	undefined	0.208675	0.193937	0.177273	0.199936	0.220179	undefined	0.166358	0.202183	0.217351	0.167909	0.246199	undefined
AMEXTC_0340000006579			0	0	1.32721	245.058	1	0.967263	4.71504e-66			1	0.804973	0	0	0	0	0	undefined	0	0	0	0	0	undefined	0	0	0.365339	0.634661	0	vegetal	0.212881	0.250917	0.191772	0.1729	0.171529	animal	transcription at 64-cell stage
AMEXTC_0340000006595			235.304	151.028	152.182	165.587	1	0.0463242	0.215866	1.56205e-08	0.682611	1	0.608645	0.160655	0.140102	0.148268	0.140426	0.410549	vegetal	0.234991	0.147116	0.0872061	0.23995	0.290737	vegetal	0.172056	0.210102	0.173236	0.204497	0.240109	undefined	0.258141	0.171234	0.137904	0.197684	0.235037	undefined
AMEXTC_0340000006659	DACH2	AMEXTC_0340000010867, AMEXTC_0340000015071, AMEXTC_0340000019276	89.2465	20.5254	31.3563	28.0426	1	1	0.000182694	0.787823	1	1	1	0.264643	0.148657	0.226791	0.274298	0.0856105	undefined	0.184542	0.344588	0.239406	0.108062	0.1234	animal	0.103409	0.187922	0.233164	0.210822	0.264683	undefined	0.271796	0.192845	0.152608	0.165913	0.216838	undefined
AMEXTC_0340000006674			3781.65	3056.46	3372.94	3187.44	1	0.184696	0.384125	1.27524e-05	1	1	0.405187	0.231945	0.20665	0.210091	0.181393	0.169921	extreme animal	0.218167	0.194738	0.202601	0.20078	0.183714	extreme animal	0.208498	0.199598	0.206301	0.196066	0.189537	extreme animal	0.2166	0.20339	0.191012	0.188867	0.200131	extreme animal
AMEXTC_0340000006683	SCNM1		481.958	163.994	198.89	227.632	1	0.89071	2.37872e-07	0.800095	0.78063	1	0.993241	0.222319	0.197546	0.16751	0.208425	0.2042	undefined	0.175886	0.194342	0.0938239	0.368684	0.167264	vegetal	0.22982	0.31651	0.15476	0.130917	0.167994	animal	0.175722	0.168763	0.217264	0.179489	0.258762	undefined
AMEXTC_0340000006696	TSPOAP1		78.7974	33.0142	46.6066	42.2736	0.869393	9.99152e-09	0.00426093	4.6865e-05	0.614495	0.944452	0.016964	0.0824197	0.0928221	0.142665	0.286726	0.395367	vegetal	0.128038	0.147485	0.105331	0.293051	0.326096	vegetal	0.17353	0.185107	0.191253	0.146411	0.303699	undefined	0.123569	0.0533405	0.148895	0.161572	0.512623	extreme vegetal		Vegetal at the 1-cell stage, gradual decrease in late stages
AMEXTC_0340000006710			144.667	50.9408	50.7109	65.1872	1	0.15985	4.32977e-10	0.740249	0.694336	1	0.920456	0.152393	0.181304	0.20201	0.217077	0.247217	undefined	0.0952538	0.187172	0.209154	0.277892	0.230528	vegetal	0.197737	0.239119	0.194681	0.140522	0.22794	animal	0.185002	0.202453	0.179755	0.150062	0.282728	undefined
AMEXTC_0340000006713			20.1057	56.9146	42.7582	306.061	1	0.58764	4.99989e-18	0.783369	0.133093	1	0.773903	0.389148	0.0781288	0.0680538	0.127376	0.337293	undefined	0.398791	0.111613	0.178317	0.206104	0.105175	extreme animal	0.210259	0.228765	0.17839	0.218147	0.164439	animal	0.182242	0.251442	0.152333	0.217913	0.19607	undefined
AMEXTC_0340000006768			20.1363	31.1974	63.9951	51.8654	1	0.205898	0.0012184	0.788034	1	0.707311	0.230529	0.143695	0.0602924	0.380958	0.217694	0.197361	central	0.265018	0.0537099	0.261484	0.224575	0.195213	undefined	0.196452	0.133755	0.309829	0.0880382	0.271926	undefined	0.0524246	0.221886	0.198679	0.200656	0.326355	vegetal
AMEXTC_0340000006791			553.521	540.481	523.177	589.58	1	4.07275e-09	0.844218	0.00799277	0.0278402	0.0710995	0.441782	0.22643	0.239249	0.227224	0.169551	0.137546	animal	0.200266	0.239204	0.214067	0.20151	0.144953	animal	0.23612	0.21061	0.214022	0.187576	0.151673	extreme animal	0.219339	0.214953	0.215903	0.183001	0.166805	extreme animal
AMEXTC_0340000006820			0	0	0	100.263	1	1	1.46903e-24				1	0	0	0	0	0	undefined	0	0	0	0	0	undefined	0	0	0	0	0	undefined	0.186349	0.239784	0.212068	0.1868	0.174999	animal
AMEXTC_0340000006830	SDCBP		415.148	49.181	47.4924	46.9896	1	0.578199	7.60152e-12	0.0266643	1	1	0.0671208	0.168421	0.234071	0.22847	0.240417	0.128621	undefined	0.129593	0.210405	0.322937	0.139782	0.197283	central	0.195221	0.16025	0.307737	0.176414	0.160377	central	0.0718735	0.317757	0.286602	0.238564	0.0852033	animal	degradation at 4-cell stage
AMEXTC_0340000006839			23.7168	84.8026	83.9046	70.3261	1	0.814444	0.00192049	1	0.97479	0.900216	1	0.290516	0.183438	0.181323	0.181302	0.16342	extreme animal	0.253646	0.171868	0.158075	0.240585	0.175826	undefined	0.223519	0.175782	0.179796	0.165797	0.255106	undefined	0.180739	0.168679	0.237263	0.211467	0.201852	undefined
AMEXTC_0340000006860			1.11824	0.387334	6.98277	113.577	1	0.990256	1.71313e-21		1	1	1	1	0	0	0	0	undefined	0	0	1	0	0	central	0.235668	0.158849	0.191415	0.240838	0.17323	undefined	0.213479	0.20602	0.160364	0.211544	0.208593	undefined
AMEXTC_0340000006885			234.104	165.728	207.31	152.276	0.0137756	7.31204e-39	0.394539	9.69971e-36	1.1175e-10	8.73532e-13	0.000829824	0.00486485	0.00638347	0.0160103	0.112271	0.860471	extreme vegetal	0.0341851	0.0201268	0.0552884	0.163747	0.726653	extreme vegetal	0.01589	0.0526484	0.0914162	0.291899	0.548147	vegetal	0.0560611	0.0703079	0.0986709	0.295167	0.479793	vegetal
AMEXTC_0340000006906			100.686	95.7628	66.9781	54.8625	1	6.56207e-17	0.201461	8.84471e-08	8.99151e-05	0.328456	0.0109025	0.0491459	0.0363248	0.0365887	0.297949	0.579992	vegetal	0.0316362	0.0235118	0.124917	0.157095	0.66284	extreme vegetal	0.0359627	0.0640519	0.0976418	0.370018	0.432326	vegetal	0.0535655	0.0418482	0.168841	0.184571	0.551174	extreme vegetal
AMEXTC_0340000006993	CSNK1A1		1653.27	1120.64	1108.31	1081.33	0.341606	3.89698e-06	0.000863386	2.7845e-09	0.231312	0.143492	0.0197158	0.155294	0.144832	0.140438	0.1407	0.418737	vegetal	0.129523	0.190038	0.202211	0.193487	0.28474	undefined	0.150473	0.1867	0.179038	0.255867	0.227922	undefined	0.175172	0.206951	0.146859	0.239122	0.231896	undefined		Vegetal at the 1-cell stage, gradual decrease in late stages
AMEXTC_0340000007006	KMT2A		1005.2	728.859	809.828	842.031	1	0.149586	0.567503	2.59202e-08	0.311265	0.338576	1	0.251444	0.229457	0.245289	0.130318	0.143493	extreme animal	0.253959	0.185369	0.219121	0.188281	0.153271	extreme animal	0.203042	0.213017	0.210457	0.205398	0.168086	animal	0.192625	0.194657	0.210489	0.203103	0.199126	undefined
AMEXTC_0340000007017	CCDC88C	AMEXTC_0340000048676	629.464	186.946	152.774	152.298	1	0.924572	5.32162e-07	1	0.251782	1	1	0.196197	0.1594	0.176865	0.312914	0.154625	undefined	0.190323	0.0304497	0.189451	0.183962	0.405815	vegetal	0.213489	0.16444	0.228313	0.247163	0.146595	undefined	0.174441	0.144795	0.260026	0.23964	0.181098	undefined	degradation at 4-cell stage
AMEXTC_0340000007022	ZNF106		2597.28	1963.36	2309.27	2210.44	1	1.12164e-05	0.36782	7.37842e-09	0.456265	3.21376e-07	0.00239812	0.182783	0.17008	0.180262	0.185687	0.281188	undefined	0.198512	0.161286	0.193456	0.209346	0.2374	undefined	0.170848	0.183022	0.18744	0.195901	0.262789	undefined	0.162347	0.178885	0.191635	0.215471	0.251662	undefined
AMEXTC_0340000007075	DBN1		891.344	823.681	934.411	822.878	1	6.13385e-07	0.779368	9.47833e-06	0.330597	0.000921964	0.282272	0.15967	0.153548	0.171313	0.2147	0.300768	vegetal	0.202413	0.133809	0.193815	0.20974	0.260223	undefined	0.191455	0.171645	0.178501	0.211482	0.246917	undefined	0.167017	0.17999	0.190629	0.203284	0.25908	undefined
AMEXTC_0340000007084	ZNF462	AMEXTC_0340000011284	3029.23	2924.59	3012.78	3473.09	1	0.00608974	0.792555	0.852745	0.00919684	1.3086e-05	0.0160867	0.244298	0.259283	0.240844	0.170127	0.0854475	animal	0.223016	0.219912	0.231047	0.17288	0.153145	undefined	0.220411	0.224203	0.227957	0.176234	0.151195	undefined	0.217751	0.212884	0.210141	0.176283	0.182941	extreme animal
AMEXTC_0340000007087			11.0022	1.55332	3.98163	162.126	0.793692	0.0360781	2.06415e-15	0.824547	1	1	0.144121	0.55948	0.348494	0.0920254	0	0	extreme animal	0.448542	0.21332	0.338138	0	0	extreme animal	0.110768	0.229899	0.388492	0	0.270842	undefined	0.309936	0.192688	0.175341	0.188847	0.133188	extreme animal
AMEXTC_0340000007116			7.15335	6.23179	5.57796	78.4389	1	0.634599	5.94159e-20	0.762541	1	1	0.723175	0.222774	0.0885348	0.602087	0.0866046	0	central	0.137762	0.151377	0.241576	0.281431	0.187853	undefined	0.0913423	0.10113	0.138282	0.329902	0.339344	vegetal	0.205887	0.246875	0.269138	0.150472	0.127627	undefined
AMEXTC_0340000007126	CNNM3		1347.95	2011.62	2325.27	1769	1	0.0431926	8.16404e-05	0.0478267	0.590277	0.15617	0.591211	0.23341	0.185313	0.175085	0.179413	0.226778	undefined	0.206848	0.157364	0.196544	0.208821	0.230423	undefined	0.186046	0.180405	0.197222	0.212334	0.223993	undefined	0.19002	0.188372	0.175731	0.215647	0.23023	undefined
AMEXTC_0340000007230	PTTG1	AMEXTC_0340000183057	803.96	881.38	729.39	838.808	1	5.12818e-16	0.623261	3.05002e-09	1.71793e-05	7.61723e-06	0.00912028	0.243279	0.240437	0.243086	0.148943	0.124255	extreme animal	0.229578	0.25103	0.225964	0.172413	0.121014	animal	0.232869	0.235315	0.217728	0.173744	0.140344	animal	0.229112	0.243595	0.200077	0.178634	0.148583	animal
AMEXTC_0340000007244	TBC1D5	AMEXTC_0340000234976	547.189	174.396	254.261	232.071	1	1	0.000418704	0.844782	0.374014	0.979323	1	0.234458	0.185764	0.224133	0.185461	0.170183	extreme animal	0.226276	0.21965	0.0956455	0.158008	0.300421	undefined	0.14396	0.22097	0.23782	0.20361	0.19364	undefined	0.192751	0.166494	0.199669	0.269713	0.171374	undefined
AMEXTC_0340000007268			2.86542	1.164	3.13845	87.9088	1	0.457952	3.29146e-08		1	1	0.872424	0.791672	0	0.208328	0	0	extreme animal	0.242593	0	0	0.757407	0	vegetal	0.517199	0.100978	0.201637	0.0672687	0.112918	extreme animal	0.240514	0.280077	0.170554	0.121046	0.187809	animal
AMEXTC_0340000007286			134.242	0.702495	0.266174	0	1	0.696387	6.66207e-43	0.800596	1	1		0.234549	0.217634	0.178389	0.133573	0.235854	undefined	0	1	0	0	0	animal	0	0	0	0	1	extreme vegetal	0	0	0	0	0	undefined
AMEXTC_0340000007300			1927.28	964.598	1591.71	1413.99	8.91243e-10	5.17075e-155	0.137764	4.1274e-182	1.93734e-182	8.32155e-111	1.15535e-267	0.00451073	0.00452149	0.00350681	0.0373302	0.950131	extreme vegetal	0.0115611	0.0117294	0.022371	0.117345	0.836993	extreme vegetal	0.00586857	0.00840776	0.0307932	0.163091	0.791839	extreme vegetal	0.00987176	0.0173981	0.0457458	0.251186	0.675798	extreme vegetal		Vegetal at the 1-cell stage, gradual decrease in late stages
AMEXTC_0340000007312	KIAA2026		1511.19	1790.82	1947.43	2222.32	0.00329811	0.0570302	0.0247763	1.068e-05	7.76763e-07	1	0.0951659	0.259107	0.230766	0.236314	0.102971	0.170842	extreme animal	0.263358	0.193361	0.206432	0.203073	0.133777	extreme animal	0.205157	0.22153	0.197727	0.172259	0.203327	animal	0.172928	0.221095	0.207522	0.202953	0.195502	animal
AMEXTC_0340000007333	SPIRE1	AMEXTC_0340000003215, AMEXTC_0340000160447	419.116	33.6498	58.7002	12.0682	1	0.846844	4.65955e-07	0.98669	1	1	1	0.225665	0.219347	0.223806	0.163745	0.167436	extreme animal	0.128697	0	0.453741	0	0.417563	undefined	0.038977	0.209043	0.113403	0.330098	0.30848	vegetal	0	0.156721	0.529579	0.148121	0.16558	central	degradation at 4-cell stage
AMEXTC_0340000007340	XIRP2		58.7167	8.93585	3.17944	7.42594	1	0.0410376	0.00151868	0.000501915	1	1	0.958624	0.0341403	0.0369299	0	0.0919856	0.836944	extreme vegetal	0	0.116884	0	0.433746	0.44937	vegetal	0.244122	0	0	0	0.755878	extreme vegetal	0	0.185621	0	0	0.814379	extreme vegetal
AMEXTC_0340000007344	TNIK		115.783	1.26064	1.55057	3.46289	1	0.881508	2.10964e-05	0.201855	1	1	1	0.255336	0.0854396	0.320454	0.33877	0	undefined	1	0	0	0	0	undefined	0	0	1	0	0	central	0	1	0	0	0	animal
AMEXTC_0340000007351			50.5452	30.9669	37.6654	38.3257	0.267507	2.31835e-35	0.61246	1.58792e-13	3.28874e-07	9.11616e-05	0.00627209	0.0158489	0.0243709	0.029991	0.0452475	0.884542	extreme vegetal	0.0496216	0.053231	0.0360455	0.214684	0.646418	extreme vegetal	0.0259939	0.056119	0.0967065	0.207534	0.613647	extreme vegetal	0.0694798	0.0580336	0.143471	0.239185	0.48983	vegetal
AMEXTC_0340000007401	SYTL2		5.67112	47.4911	70.0129	80.3182	1	0.529249	0.00803306	1	1	0.0407928	1	1	0	0	0	0	undefined	0.213051	0.224504	0.044	0.0480898	0.470355	vegetal	0.359091	0	0	0.192099	0.448809	vegetal	0.148674	0.304271	0.294838	0.0887351	0.163482	animal
AMEXTC_0340000007428	ATAD2B		573.977	545.065	480.935	568.89	1	0.00259296	0.869105	0.650918	0.000662791	0.601569	0.173323	0.236708	0.21169	0.240298	0.131636	0.179668	undefined	0.254255	0.266848	0.238739	0.141745	0.098412	animal	0.214893	0.241505	0.239696	0.135724	0.168182	animal	0.229611	0.217922	0.184629	0.230694	0.137143	undefined
AMEXTC_0340000007454			49.9808	73.8154	63.276	81.8259	1	5.91383e-05	0.408868	0.622324	0.00410882	0.712558	0.985883	0.302982	0.28926	0.206645	0.0626803	0.138433	extreme animal	0.279157	0.328397	0.240023	0.0793136	0.0731089	animal	0.187088	0.295203	0.21465	0.181229	0.12183	animal	0.196427	0.253407	0.199038	0.171497	0.179631	animal
AMEXTC_0340000007478			11.0334	6.7999	19.8438	745.059	0.261738	0.220505	3.21124e-91	0.495628	0.919943	1	0.904493	0.565555	0.259115	0.04993	0.0639811	0.0614196	undefined	0.358568	0.539886	0.0511185	0.0504276	0	animal	0.177504	0.220406	0.23774	0.216881	0.147468	undefined	0.221558	0.217339	0.177721	0.201136	0.182246	undefined	transcription at 64-cell stage
AMEXTC_0340000007495			68.7666	231.726	209.426	208.012	1	0.053429	1.08703e-10	0.440665	0.0397149	1	1	0.184043	0.226503	0.260951	0.24436	0.0841426	undefined	0.209793	0.287338	0.210342	0.17114	0.121388	animal	0.227895	0.210588	0.19538	0.19445	0.171688	extreme animal	0.194749	0.236891	0.201267	0.173704	0.193389	animal
AMEXTC_0340000007498			235.637	212.468	224.268	265.683	1	3.33859e-05	0.722049	0.224364	0.0724433	0.00185041	0.936049	0.218083	0.238385	0.225672	0.185257	0.132604	animal	0.266806	0.18506	0.230857	0.180118	0.13716	extreme animal	0.233481	0.250747	0.220489	0.17201	0.123273	animal	0.193253	0.237342	0.183114	0.201782	0.18451	animal
AMEXTC_0340000007522			200.655	651.994	598.646	667.322	1	0.988244	2.27239e-19	1	1	1	0.469061	0.207254	0.213721	0.203693	0.202087	0.173246	animal	0.208861	0.20214	0.201682	0.200202	0.187115	extreme animal	0.201591	0.209003	0.184591	0.207581	0.197234	undefined	0.184747	0.211472	0.220337	0.196573	0.186871	undefined
AMEXTC_0340000007534	IP6K1	AMEXTC_0340000199866, AMEXTC_0340000199867	992.811	1245.11	1295.26	1014.44	1	0.907884	0.00239515	0.708887	1	0.642467	1	0.208583	0.183257	0.200991	0.177943	0.229226	undefined	0.183489	0.196737	0.202128	0.202756	0.214889	undefined	0.190884	0.184	0.194316	0.220228	0.210572	undefined	0.206701	0.212961	0.19556	0.188734	0.196044	animal
AMEXTC_0340000007539	SORL1	AMEXTC_0340000049194	4299.99	3562.01	3798.45	4173.37	1	5.77825e-26	0.284787	1.42791e-19	5.91511e-09	1.75171e-13	1.45578e-35	0.164506	0.172328	0.169163	0.208567	0.285435	undefined	0.152105	0.168566	0.19731	0.200749	0.28127	undefined	0.160738	0.164654	0.184558	0.214351	0.275699	undefined	0.151757	0.168058	0.200273	0.227471	0.252441	undefined
AMEXTC_0340000007563			69.5471	52.2724	70.6858	80.8437	1	1.93648e-09	0.561323	0.00478505	0.297183	0.0182695	0.0351328	0.154839	0.17395	0.130115	0.0810575	0.460039	undefined	0.158029	0.124294	0.18607	0.139929	0.391678	vegetal	0.103768	0.183549	0.102412	0.163669	0.446601	vegetal	0.0908784	0.148321	0.164736	0.278404	0.317661	vegetal
AMEXTC_0340000007567			33.4814	58.5875	71.2908	99.2207	1	0.00262196	0.126424	0.179261	0.572848	0.00733234	0.547037	0.377514	0.0710993	0.248469	0.134087	0.16883	extreme animal	0.306265	0.251013	0.174742	0.201532	0.0664493	extreme animal	0.231499	0.261249	0.259286	0.201689	0.0462767	animal	0.264044	0.248062	0.193548	0.15377	0.140575	extreme animal
AMEXTC_0340000007577			52.1615	299.359	242.424	85.976	1	0.935958	1.84916e-05	0.665143	1	0.729033	1	0.181753	0.00414115	0.196564	0.508799	0.108743	vegetal	0.152064	0.233782	0.281772	0.187809	0.144572	undefined	0.284856	0.230395	0.173718	0.229148	0.0818829	extreme animal	0.0988026	0.233921	0.359635	0.165128	0.142514	central
AMEXTC_0340000007587	TMEM259	AMEXTC_0340000003480	2416.73	1190.01	1362.91	1298.11	1	0.731921	4.0413e-17	0.021451	0.983573	1	0.970015	0.171148	0.176256	0.195449	0.208773	0.248374	undefined	0.217167	0.184234	0.222495	0.174935	0.201169	undefined	0.218224	0.181558	0.173393	0.223624	0.203201	undefined	0.201276	0.182196	0.226277	0.200175	0.190076	undefined
AMEXTC_0340000007591	QSER1		2035.46	1630.38	1733.15	1985.93	1	0.00087423	0.493929	0.000834021	0.401016	0.000209789	0.128386	0.215435	0.221246	0.219713	0.162819	0.180786	animal	0.237628	0.21131	0.199739	0.191122	0.160202	extreme animal	0.225256	0.234495	0.20181	0.179101	0.159338	animal	0.212902	0.212101	0.205333	0.194515	0.175149	extreme animal
AMEXTC_0340000007662			5.92532	156.501	154.519	147.998	1	0.00265933	4.30547e-52	0.942564	0.938361	0.40963	0.560687	0.0996839	0.19647	0.141707	0.176875	0.385265	vegetal	0.180311	0.178953	0.168518	0.205136	0.267082	undefined	0.170938	0.154636	0.174463	0.231976	0.267987	undefined	0.218871	0.151536	0.169716	0.241039	0.218838	undefined		Homogeneous/slightly vegetal at the 1-cell stage, vegetal in late stages
AMEXTC_0340000007663			78.4577	130.363	149.014	167.61	0.484702	0.235234	0.00413577	0.907502	0.73471	0.0839821	0.185604	0.148543	0.173823	0.199058	0.236794	0.241782	undefined	0.22542	0.148175	0.254891	0.23897	0.132544	undefined	0.209943	0.242228	0.216102	0.218606	0.11312	animal	0.106327	0.217372	0.201246	0.264864	0.210191	undefined
AMEXTC_0340000007673	SCCPDH		177.045	35.6792	20.3296	17.6977	1	0.975411	1.91535e-18	0.743215	0.53068	1	1	0.271358	0.241855	0.137526	0.217491	0.13177	extreme animal	0.0556823	0.091947	0.503976	0.297288	0.0511069	undefined	0.143164	0.107791	0.0452562	0.266899	0.43689	vegetal	0.41656	0.0630998	0.0797056	0.182018	0.258617	undefined
AMEXTC_0340000007679			242.021	176.958	164.352	195.757	1	3.22114e-06	0.549664	0.00331939	0.00203757	0.59279	0.747953	0.257835	0.245112	0.235588	0.154164	0.107301	extreme animal	0.28195	0.208891	0.226276	0.214915	0.0679692	extreme animal	0.194868	0.245366	0.233403	0.187456	0.138907	animal	0.211835	0.211918	0.242742	0.193159	0.140347	undefined
AMEXTC_0340000007707			1030.22	880.737	789.076	1015.49	1	1.45828e-23	0.192504	8.31028e-07	0.000503335	1.10508e-08	1.18997e-09	0.213707	0.237576	0.230308	0.183611	0.134798	animal	0.244199	0.24671	0.201385	0.18364	0.124066	animal	0.248624	0.229203	0.22636	0.170277	0.125536	extreme animal	0.22399	0.229878	0.219531	0.181568	0.145032	animal
AMEXTC_0340000007735			183.764	144.014	166.469	190.756	1	9.47841e-20	0.673141	1.43241e-08	0.0290489	5.3815e-09	3.87304e-05	0.105498	0.119081	0.12501	0.118359	0.532052	extreme vegetal	0.146752	0.108725	0.187757	0.213708	0.343058	vegetal	0.117252	0.12343	0.162283	0.233367	0.363669	vegetal	0.131141	0.142525	0.17535	0.21975	0.331233	vegetal
AMEXTC_0340000007753			0	2.32401	17.1541	216.306	1	0.896564	3.33673e-08		1	1	0.555944	0	0	0	0	0	undefined	0	0	0	0.440342	0.559658	vegetal	0.301216	0	0.362605	0.258428	0.0777505	undefined	0.120251	0.207746	0.129987	0.217745	0.324271	vegetal	transcription at 64-cell stage
AMEXTC_0340000007768	RNF26		1853.35	1661.75	1629.03	1631.68	0.989776	0.0271303	0.444458	0.00673006	0.495551	1	0.0900158	0.226217	0.211779	0.221696	0.168795	0.171513	extreme animal	0.22212	0.195542	0.195664	0.200456	0.186217	extreme animal	0.195334	0.205423	0.191763	0.205213	0.202267	undefined	0.217476	0.211474	0.196149	0.197516	0.177385	extreme animal
AMEXTC_0340000007782			1.52758	5.63192	1.46269	88.1585	1	0.948735	9.31572e-21		1	1	0.976327	0.494534	0	0.505466	0	0	undefined	0.250938	0.153735	0.19742	0.228205	0.169702	extreme animal	0.65182	0	0.130667	0	0.217513	extreme animal	0.187811	0.22698	0.177069	0.250558	0.157582	undefined
AMEXTC_0340000007817			1855.32	1532.74	1432.74	1321.73	1	0.785798	0.287415	0.102238	0.331326	0.000537351	0.947241	0.142746	0.164903	0.191282	0.293059	0.208011	vegetal	0.151016	0.215773	0.207046	0.210702	0.215463	undefined	0.207922	0.17838	0.181413	0.168322	0.263963	undefined	0.216636	0.216924	0.207666	0.172781	0.185993	animal
AMEXTC_0340000007818			7.33761	5.53328	4.37595	91.5945	1	0.000172778	1.05484e-21	0.865098	1	1	0.337289	0.572225	0.378475	0.0493	0	0	extreme animal	0.419988	0.449133	0.065885	0.0649945	0	animal	0.49726	0.260342	0.242397	0	0	extreme animal	0.282486	0.218296	0.192138	0.187927	0.119154	extreme animal		Homogeneous/slightly animal in early stages, animal at the 1K cell stage
AMEXTC_0340000007834			55.384	159.618	208.467	221.304	1	0.931951	4.48904e-08	0.889193	0.964739	0.883829	0.884863	0.140761	0.263413	0.230837	0.197513	0.167476	animal	0.204747	0.224743	0.220043	0.207279	0.143188	animal	0.191767	0.175464	0.178055	0.222853	0.23186	undefined	0.178765	0.247872	0.195225	0.19598	0.182158	animal
AMEXTC_0340000007835	SLC15A4		559.625	377.859	458.798	365.699	1	4.69951e-53	2.72072e-05	2.98056e-19	3.35829e-15	2.932e-08	2.44252e-08	0.100315	0.0897526	0.106187	0.217753	0.485992	vegetal	0.0923061	0.0988377	0.132295	0.247613	0.428948	vegetal	0.119285	0.119085	0.1399	0.239092	0.382637	vegetal	0.100841	0.134175	0.18997	0.213256	0.361758	vegetal		Vegetal at the 1-cell stage, gradual decrease in late stages
AMEXTC_0340000007885	RNF220		440.482	622.276	572.12	498.673	0.0077414	0.983014	0.438969	1.35019e-08	0.232654	0.503572	0.934679	0.233482	0.195623	0.204949	0.318529	0.0474174	undefined	0.175699	0.184614	0.172897	0.194897	0.271893	undefined	0.178164	0.182247	0.19192	0.202066	0.245603	undefined	0.207759	0.181636	0.244143	0.192794	0.173669	undefined
AMEXTC_0340000007889	GSK3B		3114.31	2875.73	3073.84	2779.17	1	0.50583	0.872353	7.8462e-10	0.712943	1	1	0.229498	0.220396	0.219195	0.183969	0.146941	extreme animal	0.220786	0.180776	0.211223	0.198816	0.188399	extreme animal	0.195751	0.200422	0.211834	0.201374	0.190618	undefined	0.198512	0.194919	0.199272	0.207051	0.200246	undefined
AMEXTC_0340000007908			0	0.315161	77.7859	383.941	1	0.967279	5.23625e-39		1	1	0.582788	0	0	0	0	0	undefined	0	0	0	0	1	extreme vegetal	0.250643	0.167723	0.176621	0.226784	0.178229	undefined	0.184811	0.17729	0.155208	0.262702	0.219989	undefined	transcription at 64-cell stage
AMEXTC_0340000007923			813.111	365.215	556.823	442.826	0.0375449	1.2012e-97	0.057113	1.02933e-13	2.13701e-36	1.95263e-47	1.18148e-74	0.00705899	0.00678065	0.00432491	0.0667579	0.915078	extreme vegetal	0.0197849	0.0125376	0.0239865	0.112622	0.831069	extreme vegetal	0.00930162	0.00984303	0.0207281	0.199793	0.760335	extreme vegetal	0.0173755	0.0228865	0.061014	0.249976	0.648748	extreme vegetal
AMEXTC_0340000007932	SUPT20H		33.5924	408.482	402.089	404.441	1.31517e-09	0.316952	1.02887e-07	0.570685	1	0.262646	1	0.127856	0.111465	0	0.760679	0	vegetal	0.249184	0.194617	0.181581	0.205675	0.168943	extreme animal	0.22974	0.216381	0.197363	0.131833	0.224683	extreme animal	0.195225	0.201277	0.191083	0.193253	0.219161	undefined	transcription at 4-cell stage
AMEXTC_0340000007943			1063.67	321.093	332.769	323.678	1	0.854662	6.42736e-19	1	1	0.906569	1	0.200795	0.201244	0.199996	0.208791	0.189174	undefined	0.196705	0.189972	0.187148	0.216876	0.209299	undefined	0.179002	0.178229	0.221999	0.21166	0.209111	undefined	0.159522	0.188622	0.222872	0.224998	0.203987	undefined	degradation at 4-cell stage
AMEXTC_0340000007945	SUFU		708.59	496.633	523.933	444.305	1	0.825244	0.00572881	0.354575	1	0.894075	0.931663	0.214073	0.230368	0.209434	0.118835	0.22729	animal	0.214569	0.227038	0.198912	0.178753	0.180727	animal	0.235627	0.194106	0.163757	0.238619	0.167891	undefined	0.213516	0.203103	0.14837	0.171266	0.263744	undefined
AMEXTC_0340000007950			7.00121	2.10748	25.1171	407.235	1	0.910638	2.17186e-18	0.955946	1	1	1	0.88605	0.0612836	0.0526665	0	0	extreme animal	0	0.125983	0	0.201245	0.672772	extreme vegetal	0.194098	0.188006	0.287592	0.15137	0.178935	undefined	0.177157	0.200657	0.20146	0.221568	0.199159	undefined	transcription at 64-cell stage
AMEXTC_0340000007991			98.9187	40.4504	49.305	53.889	1	0.962848	0.000172006	0.983772	1	0.835326	1	0.202486	0.169674	0.196882	0.231973	0.198986	undefined	0.261988	0.230267	0.167681	0.17416	0.165903	extreme animal	0.180928	0.231534	0.144247	0.163709	0.279583	undefined	0.225243	0.214811	0.224995	0.183466	0.151484	extreme animal
AMEXTC_0340000008014	ZNF721		263.042	456.17	506.053	445.462	1	0.935	6.08824e-07	0.950848	1	0.921615	1	0.185377	0.220688	0.18227	0.19333	0.218336	undefined	0.193298	0.22389	0.2019	0.196061	0.184851	animal	0.225514	0.211359	0.189302	0.168423	0.205402	extreme animal	0.185799	0.192184	0.20954	0.206469	0.206009	undefined
AMEXTC_0340000008025	APBA1		194.737	223.237	287.343	226.252	1	0.363839	0.366402	0.93782	0.716746	0.000464356	1	0.154409	0.1992	0.167359	0.250163	0.228868	undefined	0.181523	0.19741	0.175784	0.163015	0.282269	undefined	0.165406	0.290604	0.203683	0.154118	0.186188	animal	0.157236	0.212961	0.226528	0.208255	0.195021	undefined
AMEXTC_0340000008078	TTF1		33.9733	802.562	817.337	835.472	0.0365238	0.454161	4.71565e-75	0.659282	1	0.311057	0.446267	0.205587	0	0.309713	0.41242	0.0722803	undefined	0.205596	0.149424	0.206019	0.196722	0.242238	undefined	0.147946	0.240761	0.267773	0.174348	0.169172	undefined	0.208255	0.131911	0.18652	0.240209	0.233106	undefined	transcription at 4-cell stage
AMEXTC_0340000008085	TMEM63C		110.185	99.405	75.8141	67.6202	1	0.0770931	0.394797	0.000915302	0.314057	0.989502	0.814383	0.243117	0.212123	0.192722	0.0287148	0.323323	undefined	0.225351	0.101091	0.138265	0.186266	0.349027	vegetal	0.175614	0.181074	0.158336	0.161172	0.323803	undefined	0.214741	0.260591	0.151472	0.11611	0.257087	animal
AMEXTC_0340000008096			80.9154	71.1895	84.9143	86.741	1	2.25009e-11	0.833705	0.000822929	0.749694	0.0365386	0.381194	0.129628	0.131855	0.119163	0.204413	0.41494	vegetal	0.174195	0.173272	0.138586	0.221307	0.29264	vegetal	0.168119	0.123858	0.15023	0.235275	0.322519	vegetal	0.176869	0.153253	0.145706	0.211975	0.312196	vegetal
AMEXTC_0340000008100			0	54.8276	57.1204	51.3482	1	0.949727	3.04429e-17		1	1	0.99122	0	0	0	0	0	undefined	0.170455	0.176565	0.202471	0.198758	0.25175	undefined	0.249024	0.212739	0.175361	0.163318	0.199558	extreme animal	0.160641	0.228875	0.180797	0.176044	0.253643	undefined
AMEXTC_0340000008103	TNPO1		908.903	741.441	771.717	905.69	1	3.81187e-14	0.6621	9.22121e-14	0.0138647	6.14813e-10	4.62347e-06	0.247273	0.237149	0.235207	0.162389	0.117982	extreme animal	0.263248	0.222767	0.244594	0.160044	0.109346	extreme animal	0.262138	0.239522	0.209648	0.157958	0.130734	extreme animal	0.236478	0.235467	0.200261	0.167828	0.159967	extreme animal
AMEXTC_0340000008115			2.30942	1.01766	3.31858	98.6498	1	0.991314	1.53194e-07		1	1	1	0.47295	0.178076	0.348974	0	0	extreme animal	0	0	0.253266	0	0.746734	extreme vegetal	0.0625809	0.362955	0.189371	0.0862453	0.298848	animal	0.229196	0.181471	0.227282	0.187475	0.174577	extreme animal
AMEXTC_0340000008121			0.409346	0	3.35886	97.4683	1	0.649509	1.1936e-30			1	0.872673	0	0	1	0	0	central	0	0	0	0	0	undefined	0.314884	0	0.130684	0.284912	0.26952	vegetal	0.263787	0.174464	0.166369	0.1673	0.22808	undefined
AMEXTC_0340000008146			0.372494	0.389328	0.576287	95.7559	1	1	1.26981e-27		1	1	1	1	0	0	0	0	undefined	1	0	0	0	0	undefined	0.598147	0.401853	0	0	0	undefined	0.201576	0.20881	0.190716	0.192502	0.206397	animal
AMEXTC_0340000008157			72.0535	125.443	143.731	161.434	1	0.917507	0.00856713	1	0.453905	0.960746	0.523258	0.236481	0.268736	0.135914	0.154265	0.204604	animal	0.227099	0.186198	0.293761	0.186148	0.106794	undefined	0.259104	0.172068	0.154598	0.199474	0.214755	undefined	0.210561	0.1412	0.160902	0.254909	0.232428	undefined
AMEXTC_0340000008170	GTSF1		1485	3360.72	3331.77	3987.92	1	5.75615e-13	9.89266e-39	0.0548263	0.00012034	0.000111542	6.17157e-05	0.190844	0.226527	0.223171	0.192628	0.166831	animal	0.234429	0.220722	0.213285	0.187491	0.144073	extreme animal	0.227869	0.227555	0.201443	0.185026	0.158107	extreme animal	0.208931	0.22249	0.20814	0.191236	0.169203	animal		Homogenous/slightly animal at the 1-cell stage, animal in late stages
AMEXTC_0340000008202	PRAF2		331.876	473.616	584.744	502.607	1	0.854145	0.00713772	0.58369	0.947121	1	1	0.212915	0.206492	0.205112	0.137984	0.237496	undefined	0.216411	0.161055	0.209456	0.19569	0.217389	undefined	0.195411	0.187103	0.189905	0.213229	0.214352	undefined	0.19775	0.202343	0.208513	0.192402	0.198992	undefined
AMEXTC_0340000008237	PGAP1		516.684	258.078	204.229	268.794	1	0.151785	2.08075e-09	0.915641	0.790528	1	0.0317303	0.201856	0.18446	0.193502	0.190811	0.229371	undefined	0.150947	0.171925	0.179372	0.275877	0.22188	undefined	0.213486	0.167029	0.221773	0.192514	0.205198	undefined	0.124192	0.185418	0.198671	0.234966	0.256752	undefined
AMEXTC_0340000008248	ERBIN		5092.98	4569.44	4682.94	4700.79	1	0.000433818	0.590522	0.000225674	0.565963	0.00566716	0.982871	0.212627	0.208181	0.214434	0.193771	0.170988	undefined	0.209145	0.199804	0.211367	0.199274	0.180411	undefined	0.210478	0.212134	0.217378	0.184561	0.175449	undefined	0.19221	0.203204	0.206669	0.209362	0.188556	undefined
AMEXTC_0340000008316			2.73682	0	18.8585	224.324	1	0.849872	1.0935e-34	1		0.734116	0.349877	0.492758	0.144838	0.362404	0	0	extreme animal	0	0	0	0	0	undefined	0.12469	0.15028	0.135277	0.324725	0.265028	vegetal	0.269472	0.177985	0.180962	0.175397	0.196185	extreme animal
AMEXTC_0340000008329	LYST		788.997	807.272	692.067	853.808	1	0.00049715	0.447104	4.57098e-05	0.000331272	0.28025	0.612004	0.17393	0.201598	0.258354	0.212761	0.153356	undefined	0.231117	0.19894	0.206759	0.225906	0.137278	extreme animal	0.202005	0.211121	0.229237	0.191407	0.16623	undefined	0.184671	0.196461	0.227959	0.201918	0.188991	undefined
AMEXTC_0340000008355	UFM1	AMEXTC_0340000085254	249.5	81.1245	78.659	83.4306	1	0.00102935	5.41514e-23	0.438591	0.634083	0.94649	0.151849	0.226454	0.203306	0.235387	0.183224	0.151629	undefined	0.280413	0.23827	0.146115	0.168683	0.166518	undefined	0.266059	0.168874	0.19485	0.220199	0.150017	extreme animal	0.21516	0.269388	0.224817	0.18307	0.107565	animal
AMEXTC_0340000008362			62.9865	63.566	77.4708	88.3634	0.046443	2.76416e-09	0.515609	4.29121e-09	0.97646	0.0906604	0.145891	0.072438	0.192554	0.0627246	0.0989688	0.573315	extreme vegetal	0.135367	0.183483	0.176522	0.204019	0.300608	vegetal	0.126025	0.140514	0.194063	0.247215	0.292183	vegetal	0.126197	0.155451	0.197754	0.228163	0.292435	vegetal
AMEXTC_0340000008380	USP47		2531.83	2304.35	1969.01	2359.97	1	3.37117e-17	0.0284368	1.0041e-06	7.70048e-05	7.18228e-06	0.0176547	0.210096	0.227001	0.236118	0.171023	0.155763	undefined	0.22421	0.243979	0.215747	0.175314	0.14075	animal	0.240542	0.222115	0.214482	0.177774	0.145086	extreme animal	0.213486	0.228051	0.210225	0.185638	0.1626	animal
AMEXTC_0340000008397			3.05366	0.630321	154.785	674.349	1	0.792669	6.86907e-38	1	1	0.926381	0.0364216	0.72754	0.27246	0	0	0	undefined	0	0	0	0	1	extreme vegetal	0.19594	0.154859	0.181418	0.2709	0.196883	undefined	0.279065	0.184111	0.155577	0.178261	0.202986	undefined	transcription at 64-cell stage
AMEXTC_0340000008398	CRACR2A		212.415	56.1934	52.0953	43.5915	1	0.712392	1.17325e-27	0.764848	0.788741	1	1	0.207901	0.201639	0.162529	0.243033	0.184897	undefined	0.174265	0.185599	0.164845	0.1711	0.304191	undefined	0.205898	0.189478	0.202737	0.17268	0.229207	undefined	0.157679	0.208141	0.2051	0.228811	0.200269	undefined
AMEXTC_0340000008403	VDR		222.725	174.318	186.049	182.497	1	2.69252e-08	0.765719	1.34026e-06	0.203998	0.00654549	0.655184	0.133536	0.115832	0.108068	0.125015	0.517548	extreme vegetal	0.146317	0.124842	0.0659425	0.253803	0.409096	vegetal	0.174339	0.116903	0.146364	0.265363	0.29703	vegetal	0.142098	0.184031	0.197657	0.188015	0.2882	undefined
AMEXTC_0340000008433			0	0	12.0174	301.348	1	0.978526	9.83062e-59			1	0.93033	0	0	0	0	0	undefined	0	0	0	0	0	undefined	0.321784	0.0945285	0.18626	0.157343	0.240085	extreme animal	0.201826	0.193028	0.194788	0.22663	0.183728	undefined
AMEXTC_0340000008456			57.458	17.2135	41.8668	27.1638	1	1.78998e-06	0.0241077	0.00188432	1	0.164653	0.511082	0.0397476	0.0111174	0.0967571	0.0714847	0.780893	extreme vegetal	0.122053	0.101759	0.105059	0.191864	0.479266	vegetal	0.146516	0.0693806	0.063878	0.21765	0.502575	extreme vegetal	0.211327	0.0712642	0.0857217	0.21182	0.419867	vegetal
AMEXTC_0340000008497	IST1	AMEXTC_0340000046022, AMEXTC_0340000196080, AMEXTC_0340000196081	56.6654	0	0	2.13182	1		3.35956e-07	0.973495			1	0.233879	0.152604	0.400474	0	0.213042	central	0	0	0	0	0	undefined	0	0	0	0	0	undefined	0.141246	0	0	0	0.858754	extreme vegetal
AMEXTC_0340000008530			0.78184	5.94509	2.74046	149.104	1	0.10866	4.90949e-48		0.97479	1	0.647584	0.417265	0.582735	0	0	0	animal	0.422208	0.376345	0.0542011	0.0534685	0.0937776	extreme animal	0.457086	0.114607	0.152568	0.275739	0	extreme animal	0.220041	0.269705	0.182999	0.165641	0.161613	animal
AMEXTC_0340000008542	EFNB1	AMEXTC_0340000012736	7765.58	3700.67	4829.2	3103.18	0.00110503	6.77432e-150	0.0230297	9.47926e-210	3.83342e-23	1.0982e-76	5.32457e-219	0.01086	0.0101901	0.0108269	0.0667291	0.901394	extreme vegetal	0.0258632	0.021751	0.0400117	0.131272	0.781102	extreme vegetal	0.0246047	0.0311191	0.0478066	0.210696	0.685773	extreme vegetal	0.0325301	0.0326924	0.064309	0.226191	0.644278	extreme vegetal		Vegetal at the 1-cell stage, gradual decrease in late stages
AMEXTC_0340000008560	MFSD14A		1101.89	1386.7	1411.47	1392.11	1	8.93366e-12	0.00392457	1.94495e-05	0.649935	0.134011	8.60692e-09	0.161475	0.174878	0.22193	0.205788	0.23593	undefined	0.175318	0.189546	0.219136	0.216051	0.199948	undefined	0.164757	0.185756	0.212662	0.22071	0.216116	undefined	0.153734	0.168132	0.191847	0.244297	0.24199	undefined
AMEXTC_0340000008637	REST		2345.46	1804.29	1854.64	2088.67	1.75356e-28	1.53007e-55	0.0396179	0	7.8224e-81	1.23309e-31	6.74816e-37	0.0649237	0.0772838	0.0776286	0.199828	0.580336	extreme vegetal	0.118944	0.145404	0.140664	0.195945	0.399043	vegetal	0.123556	0.130024	0.161379	0.221302	0.36374	vegetal	0.142864	0.144294	0.166099	0.222033	0.324709	vegetal
AMEXTC_0340000008649	NBEA	AMEXTC_0340000012846, AMEXTC_0340000173456, AMEXTC_0340000173457	1809.02	236.714	673.96	310.634	1	0.305279	0.000112073	3.44837e-45	0.97094	1	0.580238	0.100892	0.102301	0.12004	0.172812	0.503955	extreme vegetal	0.0866142	0.094698	0.0202141	0.324844	0.47363	vegetal	0.0995374	0.0869957	0.184474	0.273201	0.355792	vegetal	0.080429	0.198586	0.347872	0.303193	0.0699203	undefined	degradation at 4-cell stage
AMEXTC_0340000008666	COPS6	AMEXTC_0340000046206	112.975	0	7.93029	106.971	1	0.785806	5.35381e-05	0.629839		1	0.812851	0.226616	0.170047	0.392256	0	0.211081	central	0	0	0	0	0	undefined	0	0.719273	0	0	0.280727	animal	0.353791	0.145786	0.240153	0.119415	0.140855	extreme animal
AMEXTC_0340000008694	CELF2		251.758	246.998	325.026	237.377	0.243177	2.34972e-19	0.674759	1.20517e-14	0.000154044	8.66887e-11	3.90792e-05	0.0345666	0.0354646	0.0109492	0.123617	0.795403	extreme vegetal	0.093066	0.0958777	0.08931	0.183062	0.538684	extreme vegetal	0.0740435	0.0920307	0.138496	0.191594	0.503835	extreme vegetal	0.0783475	0.0890794	0.164479	0.214651	0.453443	vegetal
AMEXTC_0340000008702			202.627	225.32	230.396	285.393	1	3.80866e-09	0.300448	0.00622221	0.0893664	0.00218371	0.844439	0.2038	0.271812	0.248252	0.17773	0.0984065	animal	0.248804	0.230475	0.219407	0.182364	0.118949	extreme animal	0.224628	0.250478	0.226096	0.171271	0.127526	animal	0.215971	0.222405	0.20803	0.180292	0.173301	animal
AMEXTC_0340000008704			13.2677	6.01527	5.88441	94.1401	1	0.26574	4.6062e-16	0.573612	1	1	0.776712	0.185044	0.0643623	0.0867637	0.309718	0.354112	vegetal	0.2497	0.279477	0.0972534	0.0963992	0.27717	animal	0.211703	0.155289	0.125496	0.327633	0.179879	vegetal	0.125469	0.164765	0.176681	0.273329	0.259756	vegetal
AMEXTC_0340000008707	ASXL3		535.669	509.774	545.626	625.36	1	0.000429329	0.860447	0.000222825	0.129939	0.321233	0.322838	0.269187	0.265557	0.228323	0.116101	0.120833	extreme animal	0.252138	0.22415	0.212817	0.167522	0.143373	extreme animal	0.224689	0.225299	0.201251	0.181954	0.166808	animal	0.212673	0.206568	0.223418	0.189674	0.167667	undefined
AMEXTC_0340000008730			117.359	7.23295	6.50535	9.19698	1	0.817648	6.96974e-18	0.354278	1	1	1	0.190055	0.244888	0.256634	0.176586	0.131837	undefined	0.12237	0.159176	0.271633	0.294408	0.152413	undefined	0.22074	0.130899	0.200918	0.0434587	0.403984	undefined	0.128785	0.233589	0.269038	0.158341	0.210247	undefined
AMEXTC_0340000008747			392.347	716.485	773.957	573.917	1	0.933407	0.00864009	0.252356	1	0.755564	0.45569	0.203903	0.164569	0.20494	0.223188	0.2034	undefined	0.207151	0.18768	0.19708	0.194558	0.21353	undefined	0.192249	0.213599	0.187823	0.190862	0.215468	undefined	0.220201	0.19291	0.193935	0.17214	0.220814	undefined
AMEXTC_0340000008755	FNIP1	AMEXTC_0340000162504	1158.6	809.673	1011.45	1016.16	1.3125e-16	1.66331e-25	0.0153313	5.99494e-100	0.0324897	1.44034e-28	1.05851e-18	0.0454925	0.0478606	0.064695	0.13932	0.702632	extreme vegetal	0.151555	0.149149	0.126676	0.240937	0.331683	vegetal	0.149209	0.125019	0.154897	0.205441	0.365434	vegetal	0.148948	0.149127	0.144006	0.219901	0.338018	vegetal
AMEXTC_0340000008768	SOSTDC1		39.6963	2.7233	3.62137	95.049	1	0.895364	1.31749e-15	0.758606	1	1	0.312063	0.248692	0.310709	0.128685	0.126053	0.185862	animal	0.0978917	0.0791752	0	0.214141	0.608792	extreme vegetal	0.132441	0.085367	0.113643	0.213573	0.454975	vegetal	0.262151	0.224649	0.243927	0.158151	0.111122	extreme animal
AMEXTC_0340000008815	TTC28		162.017	467.061	526.042	520.232	1	0.7724	0.00121273	0.861932	0.930248	1	0.954234	0.271544	0.230858	0.197186	0.191818	0.108594	extreme animal	0.238713	0.173875	0.208144	0.178379	0.20089	extreme animal	0.22246	0.190599	0.198057	0.210315	0.178569	extreme animal	0.231898	0.193058	0.191213	0.184385	0.199445	extreme animal	transcription at 4-cell stage
AMEXTC_0340000008831			112.054	0	0	0	1	0.781687	7.47029e-31	0.560797				0.260876	0.204476	0.162888	0.156811	0.214949	extreme animal	0	0	0	0	0	undefined	0	0	0	0	0	undefined	0	0	0	0	0	undefined
AMEXTC_0340000008860			25.2572	85.0398	132.49	90.2667	1	0.786549	0.00996292	0.865143	1	0.152002	0.311333	0.313033	0.124903	0.191398	0.260794	0.109871	extreme animal	0.194411	0.183615	0.1861	0.171263	0.26461	undefined	0.166801	0.179106	0.154369	0.266613	0.233112	undefined	0.137198	0.149666	0.204767	0.208883	0.299486	vegetal
AMEXTC_0340000008872	NME9		276.8	157.822	169.225	165.533	1	0.183077	0.00037034	0.560255	0.904015	0.512765	0.845967	0.181443	0.207454	0.232496	0.217859	0.160748	undefined	0.213835	0.247779	0.170768	0.175536	0.192081	animal	0.239623	0.2148	0.2112	0.192427	0.14195	extreme animal	0.249039	0.202803	0.214931	0.154886	0.178342	extreme animal
AMEXTC_0340000008874			134.284	54.9758	69.0283	61.6647	1	0.94553	0.000609955	0.954297	0.900495	1	1	0.216887	0.16538	0.210605	0.254481	0.152647	undefined	0.325106	0.109912	0.271868	0.195358	0.0977559	extreme animal	0.202397	0.227372	0.113134	0.155467	0.30163	undefined	0.129222	0.168555	0.33807	0.256945	0.107208	undefined
AMEXTC_0340000008875	ZC3H7B		296.651	332.319	403.406	383.662	1	0.68913	0.52779	0.0059122	0.971027	0.968939	0.862303	0.242442	0.132279	0.196579	0.0602952	0.368405	undefined	0.153782	0.18097	0.145027	0.262617	0.257605	vegetal	0.19697	0.188414	0.147315	0.259991	0.207309	undefined	0.215179	0.165907	0.231998	0.214604	0.172313	undefined
AMEXTC_0340000008884			2.53526	2.71533	3.62137	84.0538	1	0.285873	1.70978e-10	1	1	1	0.136183	0.134727	0.424126	0	0.441147	0	undefined	0.522351	0.168518	0.170609	0.138521	0	extreme animal	0.220138	0.0796109	0.240822	0.110416	0.349012	undefined	0.282859	0.301887	0.172874	0.135324	0.107056	animal
AMEXTC_0340000008891			108.524	246.392	228.59	237.869	1	0.00134318	1.50387e-06	0.995913	0.178931	0.880256	0.401111	0.191835	0.214725	0.218513	0.204311	0.170616	undefined	0.24554	0.213951	0.204467	0.211179	0.124863	extreme animal	0.231949	0.187026	0.199714	0.2149	0.16641	extreme animal	0.25614	0.222165	0.166819	0.200284	0.154592	extreme animal		Homogenous/slightly animal at the 1-cell stage, animal in late stages
AMEXTC_0340000008900	ACLY	AMEXTC_0340000021450, AMEXTC_0340000025659	70.4642	527.255	436.856	675.042	1	0.96816	5.13577e-08	0.900934	1	1	1	0.220835	0	0.27416	0	0.505005	extreme vegetal	0.161216	0.120079	0.0934311	0.237242	0.388033	vegetal	0.219068	0.164922	0.121809	0.235072	0.259129	undefined	0.260201	0.293884	0.24949	0.143753	0.0526715	animal	transcription at 4-cell stage
AMEXTC_0340000008938	VPS13A		1245.79	1532.16	1395.49	1629.18	1	0.0010766	0.294356	1.37263e-06	0.123696	8.64834e-09	0.230033	0.178005	0.247786	0.243202	0.171498	0.15951	animal	0.235599	0.22028	0.202016	0.183132	0.158972	extreme animal	0.248419	0.231409	0.18571	0.163927	0.170534	extreme animal	0.213737	0.207276	0.198757	0.180096	0.200134	extreme animal
AMEXTC_0340000008963			1624.01	1563.6	1498.13	1584.29	0.028064	0.00015481	0.677904	0.0125094	0.00126074	0.0166287	0.0078093	0.169481	0.198069	0.22601	0.219847	0.186594	undefined	0.191171	0.219441	0.226152	0.198673	0.164563	undefined	0.218109	0.215028	0.212058	0.191407	0.163398	extreme animal	0.232558	0.215508	0.201823	0.173215	0.176897	extreme animal
AMEXTC_0340000008991	BTBD1		37.4882	45.123	31.4899	34.7624	1	0.89447	0.933074	0.798492	1	0.00490652	0.532933	0.0459017	0.175652	0.306959	0.169517	0.30197	undefined	0.318321	0.0630927	0.335954	0.155847	0.126785	undefined	0.15245	0.243445	0.293917	0.310188	0	undefined	0.0642784	0.2168	0.283214	0.34106	0.0946484	undefined
AMEXTC_0340000009007			213.871	367.175	373.639	339.649	1	0.663605	0.000310764	0.863785	0.810841	1	0.976143	0.179538	0.218996	0.222623	0.204547	0.174296	undefined	0.193967	0.199167	0.22055	0.22952	0.156796	undefined	0.225594	0.195843	0.199626	0.188833	0.190104	extreme animal	0.217913	0.199564	0.183232	0.212832	0.186459	undefined
AMEXTC_0340000009018	HOMER2		1501.5	2142.67	2021.41	2209.26	1	0.281707	5.32055e-06	0.762004	0.936363	0.721229	0.111083	0.200228	0.19736	0.216763	0.188738	0.196911	undefined	0.193281	0.212949	0.199091	0.191845	0.202835	animal	0.217277	0.206209	0.199908	0.184168	0.192437	extreme animal	0.2095	0.218733	0.194983	0.182519	0.194266	animal
AMEXTC_0340000009039			2.55331	3.34964	3.41124	158.91	1	0.9583	2.35807e-09	1	1	1	1	0	0.270555	0.729445	0	0	undefined	0.334794	0.191696	0	0.473511	0	undefined	0.37668	0.374103	0	0.249217	0	undefined	0.220442	0.1937	0.188138	0.200123	0.197598	undefined
AMEXTC_0340000009053			44.5675	138.803	165.781	109.863	1	0.0361135	1.22122e-06	0.448966	0.97937	0.101955	0.925068	0.240497	0.101721	0.16013	0.194275	0.303377	undefined	0.211355	0.148894	0.201154	0.235546	0.203051	undefined	0.185247	0.16412	0.162565	0.21852	0.269548	undefined	0.180732	0.175436	0.207021	0.181503	0.255307	undefined
AMEXTC_0340000009064	LIFR		2068.15	2570.07	2804.21	3243.91	1	0.00477541	0.0259295	7.14435e-05	0.553473	0.00102456	1.39342e-05	0.175983	0.1942	0.196611	0.182627	0.250579	undefined	0.18718	0.191568	0.192048	0.197372	0.231833	undefined	0.176551	0.182875	0.192492	0.202992	0.24509	undefined	0.17793	0.190788	0.193721	0.212712	0.224849	undefined
AMEXTC_0340000009092	PNLDC1		116.832	107.864	108.324	192.175	1	0.648677	0.000549174	0.848216	1	0.825659	0.551627	0.180916	0.227947	0.244248	0.203846	0.143044	undefined	0.242323	0.168699	0.218793	0.197969	0.172216	extreme animal	0.190294	0.203129	0.246982	0.16492	0.194674	undefined	0.237749	0.161494	0.199845	0.168916	0.231996	undefined
AMEXTC_0340000009097	SLC43A2	AMEXTC_0340000126775	238.345	124.785	165.046	179.183	1	6.32988e-06	0.0791395	3.16604e-07	0.931126	0.00022345	0.0198993	0.187461	0.114671	0.210602	0.125592	0.361674	undefined	0.244987	0.128557	0.191321	0.227221	0.207913	undefined	0.178864	0.118174	0.161266	0.196669	0.345027	vegetal	0.121157	0.160673	0.173136	0.228076	0.316957	vegetal		Vegetal at the 1-cell stage, gradual decrease in late stages
AMEXTC_0340000009099	SCN1A	AMEXTC_0340000038353	182.094	18.2796	13.4076	13.7467	1	0.34412	6.26308e-06	0.699414	0.986718	1	0.977272	0.274397	0.171475	0.236373	0.153504	0.164251	extreme animal	0.317292	0.135934	0.0589801	0.313527	0.174268	undefined	0.26107	0.043467	0.196045	0.217028	0.282389	undefined	0.17903	0	0.240536	0.522418	0.0580165	vegetal
AMEXTC_0340000009113			1.56368	2.80998	1.15257	43.3263	1	0.692478	2.56816e-06		1	1	1	0.417265	0.582735	0	0	0	animal	0	0.473986	0.23713	0	0.288883	animal	0	0.446466	0	0	0.553534	extreme vegetal	0.190379	0.383324	0.0938441	0.0894953	0.242957	animal
AMEXTC_0340000009119			62.8237	14.0334	42.3087	37.1618	0.474155	4.49454e-44	0.0239521	0.338851	0.339037	2.79513e-10	1.04641e-14	0	0	0	0.00945883	0.990541	extreme vegetal	0	0	0	0.0463694	0.953631	extreme vegetal	0	0	0.00832589	0.122959	0.868715	extreme vegetal	0	0	0.047035	0.260916	0.692049	extreme vegetal
AMEXTC_0340000009125	KLHL11		112.374	142.924	38.0458	23.8764	1	0.797107	0.00462266	0.138717	0.931694	1	1	0	0.223525	0.107132	0.527743	0.1416	vegetal	0.164239	0.158393	0.2014	0.142794	0.333174	undefined	0.130581	0.0886759	0.298232	0.376917	0.105594	undefined	0.05272	0	0.454353	0.0401585	0.452769	undefined
AMEXTC_0340000009157			1.52758	1.01766	0.266174	92.4897	1	0.931404	1.27837e-26		1	1	1	0.428435	0.307394	0.264171	0	0	extreme animal	0.344665	0.655335	0	0	0	animal	0	0	1	0	0	central	0.214469	0.237045	0.205047	0.175636	0.167803	animal
AMEXTC_0340000009194			9.47127	8.03009	168.849	1557.78	0.949714	0.83102	9.35787e-51	0.978465	1	0.842598	0.000107223	0.382443	0.0756557	0.458587	0.0833147	0	undefined	0.193081	0.168797	0	0.234897	0.403225	vegetal	0.206265	0.181694	0.184644	0.256188	0.171208	undefined	0.214856	0.136054	0.154701	0.195247	0.299142	undefined	transcription at 64-cell stage
AMEXTC_0340000009238	CLK4	AMEXTC_0340000021787, AMEXTC_0340000030196	23.3076	17.632	25.2907	256.965	0.565239	0.13208	3.64913e-11	0.737951	1	1	1	0.506754	0.493246	0	0	0	undefined	0.240513	0.43107	0.328417	0	0	animal	0.288569	0.332446	0.106808	0.272178	0	animal	0.199338	0.185003	0.22749	0.189257	0.198911	undefined
AMEXTC_0340000009241			814.718	978.867	995.548	921.222	1	0.00212416	0.683531	0.000280063	0.252081	0.844153	0.14324	0.257484	0.224815	0.238308	0.123021	0.156371	extreme animal	0.24646	0.181421	0.221871	0.189027	0.161222	extreme animal	0.215633	0.212069	0.196563	0.194944	0.180792	extreme animal	0.239332	0.211303	0.190667	0.191767	0.16693	extreme animal
AMEXTC_0340000009250			550.616	577.625	535.26	672.937	0.288301	1.29301e-09	0.50153	9.82566e-07	1.15506e-06	9.19812e-05	0.108763	0.239745	0.226331	0.273356	0.154068	0.106499	undefined	0.232728	0.215478	0.262772	0.166422	0.1226	undefined	0.235812	0.171944	0.238685	0.214661	0.138898	undefined	0.209612	0.257066	0.198987	0.162063	0.172272	animal
AMEXTC_0340000009272			123.964	0.630321	0.576287	1.55776	1	0.965825	3.63157e-40	0.896874	1	1	1	0.233272	0.233692	0.205606	0.150138	0.177292	animal	0.568251	0.431749	0	0	0	undefined	0	0.575177	0	0.424823	0	undefined	0	0.137505	0	0.56964	0.292854	vegetal
AMEXTC_0340000009273			359.927	309.124	289.863	379.985	0.522293	5.08965e-10	0.222948	7.03673e-24	0.640344	0.260874	0.00776578	0.129	0.127061	0.129889	0.198286	0.415764	vegetal	0.190649	0.188227	0.180169	0.160934	0.28002	undefined	0.16665	0.175881	0.188814	0.20357	0.265085	undefined	0.162742	0.161427	0.187833	0.216486	0.271513	undefined
AMEXTC_0340000009293	HPCA	AMEXTC_0340000013467, AMEXTC_0340000042663, AMEXTC_0340000118103, AMEXTC_0340000214259, AMEXTC_0340000214258	41.6723	30.202	25.6019	35.7265	0.416096	1.36369e-15	0.850477	3.76451e-10	0.096548	0.113203	0.110965	0.019767	0	0.0172513	0.014366	0.948616	extreme vegetal	0.0595338	0.0185221	0.0804159	0.217902	0.623626	extreme vegetal	0.0665516	0.0506737	0.0861202	0.224432	0.572223	extreme vegetal	0.0766466	0.094777	0.143362	0.277456	0.407759	vegetal
AMEXTC_0340000009301	PRKCSH		356.291	530.339	513.969	538.132	1	1.44608e-27	0.0326974	0.000996799	5.53793e-08	6.73669e-10	2.82375e-12	0.158945	0.130954	0.152331	0.201492	0.356278	vegetal	0.183796	0.139174	0.136616	0.152109	0.388305	vegetal	0.151752	0.150754	0.144306	0.222107	0.331081	vegetal	0.157017	0.132658	0.146802	0.225461	0.338061	vegetal
AMEXTC_0340000009305	TAF2		1354.75	1171.99	1148.54	1287.91	1	1.22246e-05	0.674639	0.117645	0.0020646	0.201226	0.0528868	0.207163	0.229049	0.227385	0.163156	0.173247	animal	0.241218	0.222992	0.22437	0.165524	0.145895	extreme animal	0.205854	0.215279	0.214233	0.197387	0.167247	animal	0.227254	0.221624	0.195625	0.182466	0.173031	extreme animal
AMEXTC_0340000009309	ORMDL3		761.373	492.817	547.545	492.518	1	0.158773	0.00793131	0.955718	0.823481	0.887566	0.283842	0.212745	0.174222	0.208923	0.192902	0.211208	undefined	0.188786	0.171191	0.22235	0.225099	0.192574	undefined	0.208722	0.176443	0.18897	0.209926	0.21594	undefined	0.197161	0.16249	0.186816	0.218165	0.235368	undefined
AMEXTC_0340000009310	KIF14		822.476	502.162	542.245	580.586	3.91917e-07	1.13549e-19	2.33785e-05	1.40782e-53	0.0361162	1.01027e-05	3.21948e-05	0.103379	0.117837	0.131092	0.1635	0.484192	vegetal	0.161866	0.175804	0.16534	0.216022	0.280967	undefined	0.15483	0.161227	0.184811	0.194344	0.304788	undefined	0.143122	0.178287	0.203093	0.228154	0.247345	undefined		Vegetal at the 1-cell stage, gradual decrease in late stages
AMEXTC_0340000009316	DLGAP1		137.959	0	0.620226	0.922322	1	0.983337	5.03357e-22	0.553401		1	1	0.184187	0.170751	0.225954	0.28006	0.139048	undefined	0	0	0	0	0	undefined	0	0.600178	0	0.399822	0	animal	0.408073	0.236597	0.355329	0	0	extreme animal
AMEXTC_0340000009319	PNPLA4		93.8923	58.4333	34.2502	44.7692	1	0.988726	0.000245474	0.931123	1	1	0.950705	0.1593	0.206522	0.22317	0.171811	0.239196	undefined	0.191552	0.231036	0.17649	0.175859	0.225064	undefined	0.253006	0.210643	0.179209	0.133623	0.223519	extreme animal	0.255546	0.220639	0.171701	0.231707	0.120406	extreme animal
AMEXTC_0340000009322			245.106	227.622	222.256	275.551	0.634606	3.15282e-07	0.713011	4.93008e-09	0.908056	0.0137697	0.306009	0.161322	0.12143	0.15629	0.153563	0.407395	vegetal	0.207839	0.180861	0.20719	0.167214	0.236897	undefined	0.161301	0.169499	0.190206	0.193534	0.28546	undefined	0.16458	0.184912	0.18971	0.206055	0.254744	undefined
AMEXTC_0340000009338			10.8775	127.085	168.087	200.696	1	0.896829	0.000135507	1	0.627333	1	1	0.302164	0.223374	0.192638	0.167197	0.114627	extreme animal	0.212833	0.200233	0.280592	0.169636	0.136706	undefined	0.208122	0.22516	0.19746	0.214241	0.155017	animal	0.190394	0.193388	0.246396	0.195567	0.174255	undefined
AMEXTC_0340000009345			4077.52	4110.52	4045.46	5044.26	1	3.30071e-11	0.49998	4.40058e-07	2.25599e-08	4.58928e-07	6.44371e-10	0.215311	0.232837	0.249807	0.158357	0.143689	undefined	0.249646	0.230606	0.227466	0.170468	0.121814	extreme animal	0.23461	0.216626	0.214466	0.179544	0.154754	extreme animal	0.219169	0.229285	0.207272	0.188695	0.155578	animal
AMEXTC_0340000009349	PRPF4B	AMEXTC_0340000021896	274.361	153.654	474.246	174.558	1	0.798702	0.00153359	0.0374878	1	0.673295	1	0.0509955	0.24162	0.0988134	0.240327	0.368245	vegetal	0.105846	0.129805	0.154482	0.205941	0.403925	vegetal	0.203566	0.188646	0.241343	0.144853	0.221592	undefined	0.326398	0.211043	0.0667593	0.121032	0.274769	undefined
AMEXTC_0340000009352	KLHL13		1512.2	956.718	918.959	1021.12	1	2.61773e-08	1.07651e-08	0.000467664	0.00902962	0.0026608	0.587405	0.22766	0.227179	0.22424	0.182481	0.13844	extreme animal	0.220587	0.251436	0.205614	0.204274	0.118089	animal	0.233824	0.224683	0.236799	0.15726	0.147434	undefined	0.202109	0.234974	0.198699	0.199974	0.164244	animal
AMEXTC_0340000009359			595.216	369.456	369.803	378.405	1	0.696787	0.000600842	0.659084	0.97479	1	0.758103	0.215035	0.211422	0.213824	0.179941	0.179779	extreme animal	0.186255	0.212816	0.182394	0.235549	0.182987	undefined	0.214566	0.201519	0.175037	0.207109	0.201769	undefined	0.184278	0.224552	0.195245	0.214581	0.181343	animal
AMEXTC_0340000009378			102.243	41.0687	35.651	46.3874	1	0.139082	2.19357e-07	0.24537	1	1	0.69986	0.186464	0.211949	0.266977	0.225974	0.108636	undefined	0.266639	0.19383	0.20372	0.200438	0.135373	extreme animal	0.267326	0.148391	0.198965	0.177995	0.207324	extreme animal	0.232119	0.232054	0.227625	0.209298	0.0989027	extreme animal
AMEXTC_0340000009390			28.749	19.5124	20.5983	76.0848	1	0.729058	4.36836e-06	0.917802	0.975349	1	0.967054	0.187514	0.0937596	0.206903	0.288083	0.223741	vegetal	0.202858	0.138015	0.152942	0.145326	0.360858	vegetal	0.246471	0.161491	0.20256	0.18953	0.199948	extreme animal	0.198433	0.192946	0.262026	0.183005	0.16359	undefined
AMEXTC_0340000009394	YTHDF3		2853.97	1808.34	1746.76	1981.9	1	2.16761e-11	7.25562e-12	5.41786e-15	0.0503822	0.299372	2.49135e-07	0.230154	0.218366	0.223999	0.171782	0.155699	extreme animal	0.224754	0.218045	0.206761	0.18825	0.162189	extreme animal	0.209993	0.213225	0.200807	0.200055	0.175919	animal	0.226363	0.222905	0.19849	0.19102	0.161222	extreme animal
AMEXTC_0340000009397	FKBP10		1839.34	2973.52	3395.87	3003.39	1	1.08932e-13	4.00241e-07	0.0213722	1.31232e-05	7.88451e-08	1.48293e-11	0.189186	0.180442	0.179467	0.212796	0.238109	undefined	0.150657	0.153295	0.201833	0.235516	0.2587	undefined	0.149829	0.164797	0.200961	0.232873	0.251541	undefined	0.150286	0.16396	0.204657	0.22504	0.256056	undefined		Homogeneous/slightly vegetal at the 1-cell stage, vegetal in late stages
AMEXTC_0340000009415			137.806	31.5345	20.9201	54.3246	1	0.999155	6.98287e-10	0.826529	0.899958	1	1	0.201059	0.266871	0.218367	0.170723	0.14298	animal	0.242601	0.140816	0.140045	0.172171	0.304367	undefined	0.300346	0.14725	0.265657	0.114008	0.17274	extreme animal	0.182604	0.190541	0.215234	0.260118	0.151503	undefined
AMEXTC_0340000009416	IL17RD	AMEXTC_0340000134322	2815.74	2661.83	2654.24	2788.19	1	0.397729	0.951786	0.00910849	1	1	0.767212	0.231349	0.208283	0.207244	0.183944	0.169179	extreme animal	0.204266	0.19489	0.206249	0.207964	0.186632	undefined	0.200534	0.194047	0.205911	0.206508	0.193	undefined	0.218227	0.20502	0.201027	0.184139	0.191587	extreme animal
AMEXTC_0340000009429			151.988	0	0	0	1	0.165225	2.49464e-46	0.0355292				0.236457	0.102748	0.0938443	0.173593	0.393359	vegetal	0	0	0	0	0	undefined	0	0	0	0	0	undefined	0	0	0	0	0	undefined
AMEXTC_0340000009498	RAP1B	AMEXTC_0340000202641	2746.73	2614	2652.63	2493.42	1	0.000822668	0.781711	0.00383034	0.586845	0.363993	0.0698501	0.208912	0.218148	0.207928	0.222638	0.142374	undefined	0.206644	0.230041	0.191867	0.195935	0.175513	animal	0.219742	0.206576	0.212985	0.182077	0.178619	extreme animal	0.210562	0.217963	0.202888	0.195118	0.173468	animal
AMEXTC_0340000009499	ARCN1	AMEXTC_0340000061958	434.668	626.987	671.184	725.029	1	0.00934515	0.000632246	0.456549	0.401262	1	0.10728	0.231966	0.233502	0.197534	0.197622	0.139377	animal	0.207507	0.253178	0.192648	0.201442	0.145225	animal	0.194514	0.219195	0.191961	0.202559	0.191772	animal	0.238906	0.199682	0.197041	0.19543	0.168941	extreme animal
AMEXTC_0340000009512	PTBP3	AMEXTC_0340000013688	1258.43	960.423	890.727	1254.99	1	0.941639	0.00298378	0.531804	1	1	0.980975	0.202215	0.201919	0.203726	0.168431	0.223709	undefined	0.202687	0.195494	0.21356	0.195704	0.192555	undefined	0.190506	0.1883	0.202144	0.208133	0.210918	undefined	0.187884	0.200767	0.199693	0.204602	0.207054	undefined
AMEXTC_0340000009516	RANGRF	AMEXTC_0340000145054	54.8778	167.276	94.8131	116.144	1	0.133467	0.0012661	0.61331	0.121933	0.980973	0.0918667	0.296419	0.211565	0.311293	0.065945	0.114778	undefined	0.280768	0.233476	0.152178	0.13632	0.197259	extreme animal	0.20669	0.302631	0.141163	0.178382	0.171135	animal	0.22378	0.249238	0.203347	0.235187	0.0884484	animal
AMEXTC_0340000009520	BICDL1		129.739	51.6448	70.5891	57.9465	1	0.663632	0.00108076	0.701747	0.980361	1	1	0.171431	0.24676	0.152647	0.227709	0.201453	undefined	0.135514	0.20525	0.128826	0.206297	0.324113	vegetal	0.235153	0.236083	0.223633	0.111433	0.193699	animal	0.19969	0.180792	0.165102	0.162143	0.292273	undefined
AMEXTC_0340000009532	FAM181B	AMEXTC_0340000239953	279.408	465.961	468.04	471.879	1	0.0366464	0.000226308	0.0724893	0.246175	0.480948	1	0.199572	0.149963	0.181414	0.266977	0.202074	undefined	0.185483	0.16067	0.182527	0.214538	0.256781	undefined	0.174863	0.181341	0.179697	0.229339	0.234759	undefined	0.200905	0.212706	0.194923	0.189165	0.202301	animal
AMEXTC_0340000009537	DCAKD		383.671	289.664	263.327	275.213	1	0.782779	0.00131226	1	1	1	0.771341	0.200066	0.212514	0.189933	0.199924	0.197563	animal	0.210601	0.213601	0.190126	0.195756	0.189916	animal	0.194263	0.213667	0.201673	0.168905	0.221492	undefined	0.191731	0.192498	0.14256	0.262169	0.211041	undefined
AMEXTC_0340000009560	FERMT2		2141.25	2277.27	2180.61	2194.98	1	1.62614e-06	0.974854	0.00226072	0.41107	1.66812e-05	0.432553	0.22479	0.239549	0.212898	0.201704	0.12106	animal	0.214124	0.227148	0.199393	0.208414	0.15092	animal	0.239216	0.252159	0.201985	0.172471	0.134168	animal	0.206177	0.212605	0.204802	0.20238	0.174036	animal
AMEXTC_0340000009660	ZMYM3	AMEXTC_0340000034764	1269.25	903.704	929.248	885.239	1	4.16806e-07	0.246782	6.5186e-09	0.878053	0.013561	0.00250822	0.13698	0.090519	0.132313	0.228329	0.411858	vegetal	0.194123	0.144096	0.205626	0.161442	0.294713	undefined	0.126334	0.142708	0.150613	0.240865	0.33948	vegetal	0.191469	0.114806	0.102293	0.209581	0.381852	vegetal		Vegetal at the 1-cell stage, gradual decrease in late stages
AMEXTC_0340000009668			8.49194	2.25781	7.20796	264.865	0.161452	0.227588	1.61987e-80	0.92394	1	0.913022	0.837743	0.705604	0.250617	0.0437787	0	0	extreme animal	0.13981	0.161391	0.515653	0	0.183146	central	0.104891	0.330823	0.240476	0.279429	0.0443801	animal	0.219069	0.248115	0.17372	0.199992	0.159105	animal
AMEXTC_0340000009693			0	0	1.72703	62.1193	1	0.360923	5.26695e-19			1	0.207083	0	0	0	0	0	undefined	0	0	0	0	0	undefined	0	0.223264	0.312254	0.464482	0	undefined	0.0984964	0.162866	0.168268	0.25163	0.31874	vegetal
AMEXTC_0340000009698			43.5819	131.543	143.278	140.349	1	0.519764	1.03425e-05	0.776374	1	0.147445	0.982594	0.0603541	0.20121	0.287364	0.352474	0.098598	undefined	0.161831	0.200998	0.208149	0.200599	0.228424	undefined	0.234263	0.127648	0.236523	0.238375	0.16319	undefined	0.178272	0.209558	0.18958	0.234999	0.187592	undefined
AMEXTC_0340000009714	ZDHHC17	AMEXTC_0340000160404	1854.58	1762.59	1815.64	1849.99	1	0.101519	0.986627	0.00429735	0.862084	0.0463417	0.682039	0.212297	0.232494	0.229168	0.166422	0.15962	animal	0.205522	0.226468	0.200886	0.192954	0.17417	animal	0.22237	0.186942	0.228355	0.17455	0.187782	undefined	0.209049	0.214755	0.195451	0.203609	0.177138	animal
AMEXTC_0340000009718		AMEXTC_0340000071871	11.9166	3.35562	4.4144	71.464	1	0.697627	0.000147014	0.999442	1	1	0.915245	0.205518	0.288477	0.205628	0.195533	0.104845	animal	0.207954	0.44526	0.106225	0	0.240561	animal	0.190104	0.356745	0.0406425	0.218316	0.194192	undefined	0.203252	0.215434	0.232948	0.205709	0.142657	undefined
AMEXTC_0340000009737			189.956	0	3.43646	0	1	0.780767	0.0559499	0.000849137		1		0.0474333	0.0719878	0.0986272	0.204274	0.577678	extreme vegetal	0	0	0	0	0	undefined	0	0	1	0	0	central	0	0	0	0	0	undefined
AMEXTC_0340000009748			0	108.943	126.376	92.8518	1	0.936622	1.90341e-38		1	1	1	0	0	0	0	0	undefined	0.187352	0.177262	0.195289	0.248192	0.191906	undefined	0.208175	0.200534	0.190443	0.207522	0.193326	undefined	0.218341	0.157709	0.201585	0.201583	0.220782	undefined
AMEXTC_0340000009756			69.0329	205.677	191.462	203.519	1	0.259585	3.17302e-08	0.938929	0.884058	0.735199	1	0.31399	0.205537	0.116659	0.208068	0.155746	undefined	0.200247	0.214209	0.184625	0.263788	0.137132	undefined	0.211685	0.223594	0.15281	0.193318	0.218592	undefined	0.19827	0.212875	0.178904	0.20892	0.201032	undefined
AMEXTC_0340000009767			49.4044	108.27	187.344	127.667	0.157021	1.65906e-15	0.000565561	0.00949637	0.000939373	1.56157e-18	4.60578e-10	0.0266687	0.0336199	0.0256823	0.21613	0.697899	extreme vegetal	0.150038	0.0131007	0.075433	0.273543	0.487884	vegetal	0.0739694	0.115396	0.107217	0.193966	0.509451	extreme vegetal	0.0661695	0.114387	0.113926	0.303359	0.402159	vegetal
AMEXTC_0340000009790			0	0	1.90716	46.1307	1	0.997543	4.48294e-06			1	1	0	0	0	0	0	undefined	0	0	0	0	0	undefined	0	0	0.782816	0	0.217184	central	0.179782	0.209717	0.252634	0.176529	0.181339	undefined
AMEXTC_0340000009791	BPTF		2362.27	2205.51	2484.29	2473.05	1	4.17186e-05	0.917288	0.000358387	3.78715e-06	4.39318e-05	1	0.244652	0.235438	0.209546	0.187273	0.123091	extreme animal	0.262305	0.176149	0.250641	0.189905	0.121	extreme animal	0.225948	0.241527	0.201612	0.175804	0.155109	animal	0.20118	0.213483	0.206017	0.197346	0.181974	animal
AMEXTC_0340000009856	BCOR		2776.59	2544.69	3155.96	2356.48	1	7.14584e-18	0.175308	8.84209e-17	0.00804592	1.29355e-07	1.75987e-09	0.117131	0.126533	0.136496	0.158523	0.461317	vegetal	0.160215	0.112208	0.179745	0.207578	0.340253	vegetal	0.150512	0.158681	0.175223	0.221484	0.294099	vegetal	0.165785	0.157989	0.191204	0.191301	0.293722	undefined
AMEXTC_0340000009860	GINM1	AMEXTC_0340000001521, AMEXTC_0340000062159	201.338	379.654	477.345	482.372	1	0.574029	0.000396758	0.952102	1	0.0019946	0.275765	0.142654	0.0627952	0.274112	0.242605	0.277833	vegetal	0.180209	0.196036	0.174887	0.243154	0.205714	undefined	0.212378	0.143046	0.163314	0.250266	0.230997	undefined	0.22079	0.170523	0.181584	0.259638	0.167465	undefined
AMEXTC_0340000009876			164.11	159.107	171.163	197.714	1	0.00117792	0.772394	0.0029805	0.673727	1	0.967054	0.288597	0.228462	0.242789	0.141576	0.098575	extreme animal	0.256885	0.196422	0.21607	0.174232	0.156391	extreme animal	0.212049	0.221429	0.193889	0.208391	0.164242	animal	0.213229	0.219319	0.207619	0.205134	0.1547	animal
AMEXTC_0340000009891	RAB3GAP2		847.706	647.406	586.217	681.109	1	1.52251e-16	0.000283273	0.111763	0.000231972	0.00603054	0.0117062	0.223752	0.230283	0.217388	0.166482	0.162096	animal	0.235489	0.229966	0.228851	0.186225	0.119469	extreme animal	0.230885	0.215522	0.233978	0.179457	0.140157	undefined	0.219209	0.227079	0.211695	0.187494	0.154523	animal
AMEXTC_0340000009912			564.953	529.865	668.921	695.677	0.143932	1.99577e-16	0.460381	5.92271e-35	0.254218	1.7376e-24	2.00749e-21	0.107381	0.0890849	0.0989662	0.161178	0.54339	extreme vegetal	0.185706	0.146685	0.176667	0.222856	0.268086	undefined	0.13393	0.14087	0.166934	0.235223	0.323043	vegetal	0.152468	0.143091	0.152555	0.252361	0.299525	vegetal
AMEXTC_0340000009940			3.33591	13.2025	201.767	2046.38	1	0.732557	7.66917e-74	0.986626	1	0.188653	1	0.233159	0.766841	0	0	0	animal	0.0760451	0.342517	0.0820631	0.23969	0.259685	undefined	0.139378	0.182944	0.218683	0.276905	0.18209	undefined	0.213614	0.19852	0.189319	0.205956	0.192591	undefined	transcription at 64-cell stage
AMEXTC_0340000009954	RPL27A	AMEXTC_0340000001608, AMEXTC_0340000005743, AMEXTC_0340000067525, AMEXTC_0340000070238, AMEXTC_0340000070849, AMEXTC_0340000070822	520.541	497.854	335.021	357.154	1	0.0325886	0.0410877	7.5082e-07	0.938139	0.924911	0.825316	0.24394	0.250258	0.262303	0.189479	0.0540202	undefined	0.240123	0.220862	0.192292	0.143307	0.203415	extreme animal	0.212354	0.275314	0.182257	0.205554	0.124522	animal	0.246731	0.216271	0.215658	0.17578	0.145561	extreme animal
AMEXTC_0340000009974			6238.58	4774.53	4558.14	4578.62	0.563471	0.0239738	4.64943e-12	0.39276	0.979518	0.781103	7.46085e-06	0.209006	0.201171	0.193657	0.208286	0.18788	extreme animal	0.202767	0.204898	0.191125	0.206089	0.195121	undefined	0.201187	0.198227	0.208796	0.195325	0.196465	undefined	0.229281	0.211287	0.193916	0.183977	0.181539	extreme animal
AMEXTC_0340000009991			222.414	28.0073	48.4449	183.771	1	0.934743	3.58536e-08	0.521903	1	1	1	0.189762	0.21638	0.146277	0.188021	0.259562	undefined	0.231882	0.153609	0.153452	0.196994	0.264064	undefined	0.209673	0.177485	0.149107	0.221154	0.242581	undefined	0.17481	0.215384	0.22292	0.218252	0.168634	undefined
AMEXTC_0340000010005			153.33	157.039	189.732	183.382	0.109969	2.82367e-12	0.63333	1.41503e-11	0.00425714	0.000843472	0.0232704	0.0858629	0.13783	0.102327	0.157078	0.516903	extreme vegetal	0.132428	0.0837077	0.233994	0.220604	0.329266	vegetal	0.136574	0.171422	0.186666	0.203682	0.301656	vegetal	0.191652	0.120928	0.193556	0.165451	0.328413	undefined
AMEXTC_0340000010012	FAM122B		718.624	908.589	806.046	770.228	1	0.0784586	0.356554	0.546439	1	1	0.00285959	0.226204	0.219505	0.214598	0.160437	0.179255	extreme animal	0.209714	0.198811	0.213454	0.197189	0.180833	undefined	0.182384	0.218021	0.214685	0.20743	0.17748	animal	0.213337	0.250238	0.206652	0.173153	0.156619	animal
AMEXTC_0340000010028			0.409346	1.16798	0.530517	56.2273	1	0.934922	8.3162e-10		1	1	0.083834	1	0	0	0	0	undefined	0	0	0	1	0	vegetal	0	0	1	0	0	central	0.347589	0.258217	0.122257	0.180178	0.0917589	extreme animal
AMEXTC_0340000010085	ATP2B1		1562.43	1466.43	1738.52	1662.69	1	1.31987e-16	0.231472	1.2e-06	0.0203921	0.0101175	3.93022e-11	0.145657	0.17486	0.221579	0.218411	0.239493	undefined	0.161343	0.148474	0.213278	0.24187	0.235035	undefined	0.174149	0.167101	0.19943	0.233804	0.225517	undefined	0.15651	0.151821	0.20143	0.230676	0.259563	undefined
AMEXTC_0340000010096			208.811	143.937	155.466	151.959	1	1.1999e-38	0.107368	3.18163e-33	1.31212e-06	0.000115319	4.27895e-05	0.0954947	0.0737013	0.100793	0.185524	0.544488	extreme vegetal	0.131519	0.124415	0.12148	0.164	0.458586	vegetal	0.120156	0.10602	0.153823	0.200589	0.419413	vegetal	0.12663	0.128155	0.155454	0.244256	0.345505	vegetal		Vegetal at the 1-cell stage, gradual decrease in late stages
AMEXTC_0340000010100	CCNY	AMEXTC_0340000206340	319.681	550.899	596.544	584.614	0.947919	9.68328e-07	3.23549e-07	0.00554456	0.445369	0.492109	3.18457e-05	0.226211	0.23654	0.255951	0.138546	0.142752	undefined	0.2312	0.203047	0.200605	0.19852	0.166629	extreme animal	0.199319	0.223787	0.212781	0.192513	0.1716	animal	0.239705	0.247045	0.188387	0.173619	0.151245	animal		Homogenous/slightly animal at the 1-cell stage, animal in late stages
AMEXTC_0340000010111			2516.58	2255.09	2250.98	2573.53	1	0.0134129	0.450578	0.00408275	1	0.574993	0.384673	0.181176	0.178986	0.199199	0.215351	0.225289	undefined	0.191406	0.188391	0.209037	0.207978	0.203188	undefined	0.17648	0.191505	0.216642	0.207719	0.207653	undefined	0.17374	0.188373	0.207469	0.225485	0.204933	undefined
AMEXTC_0340000010115	TMEM184B	AMEXTC_0340000001772, AMEXTC_0340000005922, AMEXTC_0340000014300	754.243	0	0	0	1	1	1.42944e-194	0.708724				0.0624024	0.218504	0.233813	0.287003	0.198278	undefined	0	0	0	0	0	undefined	0	0	0	0	0	undefined	0	0	0	0	0	undefined	degradation at 4-cell stage
AMEXTC_0340000010147	CCDC18		1166.56	1311.42	1240.09	1324.75	1	1.40579e-05	0.490424	0.198548	0.196668	0.00431304	1	0.202344	0.230899	0.216091	0.193246	0.15742	animal	0.200884	0.246696	0.227377	0.179279	0.145765	animal	0.214459	0.233531	0.223094	0.166444	0.162472	animal	0.212443	0.205007	0.197954	0.201813	0.182784	extreme animal
AMEXTC_0340000010167	QKI		88.3996	103.256	107.745	141.704	0.235011	3.00789e-06	0.31816	0.000237653	0.24366	0.000220784	0.4178	0.114651	0.0768444	0.160471	0.163014	0.485019	vegetal	0.18795	0.112667	0.165095	0.191224	0.343063	vegetal	0.0754113	0.145074	0.170892	0.349867	0.258756	vegetal	0.153813	0.156267	0.230683	0.259916	0.199321	undefined
AMEXTC_0340000010186			33.2039	107.896	117.654	106.087	1	0.0678882	1.60732e-09	0.982859	0.284239	0.989843	1	0.163134	0.142648	0.172821	0.26317	0.258228	vegetal	0.192814	0.137928	0.213658	0.160706	0.294893	undefined	0.161484	0.207226	0.215817	0.184576	0.230896	undefined	0.196814	0.187808	0.203717	0.17741	0.234252	undefined
AMEXTC_0340000010200	PAQR4		628.221	774.579	843.168	808.234	1	0.61749	0.139609	0.00251751	1	0.273272	1	0.239403	0.211053	0.211494	0.193741	0.14431	extreme animal	0.216689	0.178297	0.205778	0.196404	0.202832	undefined	0.204746	0.18673	0.179941	0.228441	0.200142	undefined	0.205445	0.184569	0.209638	0.194186	0.206162	undefined
AMEXTC_0340000010232	SEC24A		3148.94	2667.97	3148.39	2973.35	1	1.59916e-08	0.480157	1.07087e-12	0.349199	6.00052e-09	0.0053146	0.181859	0.164799	0.170843	0.16619	0.316309	undefined	0.204722	0.168513	0.197886	0.192628	0.236251	undefined	0.185606	0.181036	0.18618	0.194663	0.252516	undefined	0.188147	0.182916	0.186796	0.203081	0.23906	undefined		Vegetal at the 1-cell stage, gradual decrease in late stages
AMEXTC_0340000010253			2.64582	1.40698	1.36932	139.289	1	0.623176	1.02458e-40	1	1	1	0.830116	0.105329	0.302285	0.592386	0	0	undefined	0	0.697202	0.302798	0	0	animal	0.152361	0.439537	0.152276	0	0.255826	animal	0.194693	0.205955	0.239502	0.214667	0.145182	undefined
AMEXTC_0340000010299			33.3067	447.521	341.675	211.241	1	1	1.00906e-13	0.731656	0.733557	0.99876	0.336721	0.233539	0.226856	0.216042	0.249833	0.0737312	undefined	0.1901	0.223653	0.205844	0.218459	0.161944	animal	0.207952	0.218067	0.211367	0.171348	0.191266	animal	0.146016	0.187984	0.210375	0.204436	0.251188	undefined	transcription at 4-cell stage
AMEXTC_0340000010318	PI4K2A		418.571	301.599	303.465	269.374	1	0.0763239	0.00016668	0.980306	0.0118589	1	0.0966502	0.21706	0.160112	0.16136	0.210432	0.251036	undefined	0.24663	0.0912865	0.279528	0.193264	0.189291	undefined	0.182618	0.159878	0.248933	0.197147	0.211423	undefined	0.281487	0.161645	0.234132	0.202395	0.120341	extreme animal
AMEXTC_0340000010319	SLC35A4	AMEXTC_0340000063370	1334.53	2150.71	2021.27	2231.84	1	0.131903	1.0064e-08	0.30296	0.253412	0.925434	0.498778	0.198211	0.21482	0.221754	0.173507	0.191708	undefined	0.223944	0.197748	0.200322	0.200291	0.177695	extreme animal	0.192867	0.217645	0.194883	0.211254	0.183351	animal	0.196703	0.21524	0.206747	0.207541	0.173768	animal
AMEXTC_0340000010356			1.99183	0.389328	4.4675	162.008	1	0.879773	5.46252e-46		1	1	1	0.735976	0.264024	0	0	0	undefined	0	0	1	0	0	central	0.270177	0.0688031	0.374935	0.203271	0.0828144	undefined	0.242535	0.186347	0.176683	0.206427	0.188007	undefined
AMEXTC_0340000010388			0	1.47916	6.93995	304.641	1	0.340705	9.24446e-94		1	1	0.452411	0	0	0	0	0	undefined	0.22528	0.514353	0.260367	0	0	animal	0.232973	0.244429	0.206309	0.139516	0.176773	animal	0.279406	0.206869	0.180647	0.147649	0.185428	extreme animal	transcription at 64-cell stage
AMEXTC_0340000010401	ZBTB22		1955.39	849.618	1130.84	728.205	5.01852e-24	5.55089e-82	2.62421e-09	6.95721e-295	3.85547e-75	6.28056e-67	6.99918e-56	0.0052817	0.00734452	0.00953439	0.0947962	0.883043	extreme vegetal	0.0245693	0.0235801	0.0578976	0.181926	0.712027	extreme vegetal	0.0301011	0.0336821	0.0940739	0.25496	0.587183	extreme vegetal	0.0345982	0.0611384	0.129098	0.269554	0.505611	vegetal
AMEXTC_0340000010413	POLQ		2362.78	1795.01	1923.04	1794.68	1	0.000316905	0.150852	1.00777e-08	0.504264	0.0163982	0.313029	0.243438	0.218684	0.214766	0.180897	0.142215	extreme animal	0.213231	0.200182	0.224066	0.193567	0.168955	undefined	0.212577	0.200607	0.228869	0.184558	0.173389	undefined	0.229074	0.199535	0.195626	0.191396	0.184369	extreme animal
AMEXTC_0340000010415	FN1		0.372494	191.462	92.8963	105.81	1	0.902497	4.36418e-06		1	0.798038	0.976348	0	1	0	0	0	animal	0.191101	0.145577	0.251075	0.334746	0.0775014	undefined	0.603023	0	0	0.258254	0.138722	undefined	0.20601	0.225479	0	0.568511	0	vegetal	transcription at 4-cell stage
AMEXTC_0340000010428	REV3L		3479.24	3265.68	3346.61	3806.48	1	1.17146e-14	0.868037	2.48511e-55	3.10724e-07	4.05581e-19	4.38193e-05	0.272529	0.254418	0.238633	0.140118	0.0943028	extreme animal	0.268112	0.215713	0.242634	0.164229	0.109312	extreme animal	0.237661	0.22465	0.222227	0.179635	0.135826	extreme animal	0.223767	0.219761	0.209223	0.188052	0.159197	extreme animal
AMEXTC_0340000010433			29.0892	22.2985	38.4397	17.9078	0.624392	2.19422e-32	0.468709	3.76617e-14	0.00714738	2.05748e-13	0.00989053	0.02891	0	0	0.0332098	0.93788	extreme vegetal	0.0595846	0.00874122	0.0481899	0.158983	0.724502	extreme vegetal	0.0322129	0.0253187	0.0523264	0.157853	0.732289	extreme vegetal	0.0386448	0.0340069	0.110095	0.274034	0.54322	vegetal
AMEXTC_0340000010434			13.5555	23.2447	865.146	3902.3	5.21714e-05	0.0896683	5.73218e-66	0.505534	7.34617e-06	0.400792	2.0856e-07	0.676235	0.207922	0.115843	0	0	extreme animal	0.0506302	0.0651711	0.0508072	0.0458053	0.787586	extreme vegetal	0.162308	0.19378	0.195571	0.2574	0.190941	undefined	0.230319	0.156294	0.146101	0.196282	0.271005	undefined	transcription at 64-cell stage	Homogeneous/slightly vegetal in early stages, vegetal at 1K cell stage
AMEXTC_0340000010467			135.72	231.745	291.18	181.573	1	0.0216045	0.000245771	0.875128	0.8409	0.703472	0.0509719	0.217089	0.214847	0.162743	0.166863	0.238459	undefined	0.215837	0.149487	0.185372	0.209681	0.239623	undefined	0.172804	0.197171	0.17276	0.206433	0.250832	undefined	0.151448	0.171195	0.165861	0.209573	0.301924	vegetal
AMEXTC_0340000010474	STX16		2082.84	2413.56	2456.5	2600.92	1	1.56395e-24	0.00495799	1.65584e-08	5.5404e-05	5.21804e-07	1.5462e-05	0.215671	0.227312	0.221079	0.196935	0.139003	animal	0.224747	0.213085	0.21786	0.181853	0.162455	extreme animal	0.220025	0.2201	0.207085	0.181417	0.171373	animal	0.225993	0.22078	0.204079	0.178139	0.171009	extreme animal
AMEXTC_0340000010509	B3GNT5		1443.38	1527.25	1353.35	1747.64	0.747328	0.783989	0.193734	0.000902891	0.995919	0.465389	0.536741	0.149218	0.229488	0.267924	0.171268	0.182102	undefined	0.213232	0.187122	0.225794	0.211883	0.161969	undefined	0.192221	0.180994	0.165355	0.250269	0.211162	undefined	0.160547	0.205434	0.19265	0.194602	0.246767	undefined
AMEXTC_0340000010528			1008.67	1128.58	1161.43	1177.8	1	2.03721e-17	0.329286	5.02325e-20	0.0258643	0.000894646	2.34643e-05	0.162288	0.154746	0.166823	0.195301	0.320842	vegetal	0.186796	0.160122	0.190158	0.20762	0.255304	undefined	0.17649	0.184095	0.180967	0.215759	0.24269	undefined	0.177951	0.189353	0.173176	0.20497	0.25455	undefined
AMEXTC_0340000010553			232.304	227.016	248.143	263.983	1	7.9757e-11	0.919189	4.31823e-14	0.0438348	0.0463417	0.0800532	0.104471	0.166727	0.135024	0.151763	0.442016	vegetal	0.142217	0.126999	0.167184	0.24479	0.318811	vegetal	0.134583	0.172898	0.179762	0.186498	0.326258	vegetal	0.156346	0.151243	0.168406	0.232175	0.29183	vegetal
AMEXTC_0340000010585	PLEKHA5		1346.23	1205.59	1460.94	1501.79	0.00534756	7.16845e-38	0.214778	3.33251e-34	8.66535e-12	4.80759e-20	4.84616e-09	0.0961145	0.101272	0.145742	0.194685	0.462187	vegetal	0.135243	0.138448	0.122243	0.224457	0.379609	vegetal	0.14157	0.154753	0.144583	0.225773	0.333322	vegetal	0.12387	0.160412	0.208371	0.22505	0.282297	vegetal
AMEXTC_0340000010618	ACO1	AMEXTC_0340000136373	1622.61	553.012	636.941	589.921	1	0.0247852	3.28524e-19	0.00397309	0.384055	0.882944	0.934608	0.219482	0.207557	0.216798	0.20283	0.153333	extreme animal	0.259945	0.219051	0.207538	0.18024	0.133226	extreme animal	0.197471	0.241834	0.212688	0.197532	0.150474	animal	0.245866	0.21317	0.195325	0.168477	0.177162	extreme animal	degradation at 4-cell stage
AMEXTC_0340000010638	VPS13C		294.873	377.513	367.527	473.41	0.00284469	2.13929e-24	0.00324418	9.45531e-17	9.09948e-07	6.52274e-05	0.000626948	0.267912	0.321576	0.267562	0.0896227	0.0533274	animal	0.259785	0.257246	0.194567	0.17919	0.109212	extreme animal	0.23519	0.254444	0.227032	0.163089	0.120245	animal	0.217898	0.24484	0.229293	0.167973	0.139996	animal
AMEXTC_0340000010667		AMEXTC_0340000006473, AMEXTC_0340000014876, AMEXTC_0340000023253, AMEXTC_0340000039895, AMEXTC_0340000039894, AMEXTC_0340000044040, AMEXTC_0340000048157	10.1231	1.55731	6.05722	316.912	1	0.878937	3.98938e-11	0.972858	1	1	0.780279	1	0	0	0	0	undefined	0	1	0	0	0	animal	0	0	0.300293	0.699707	0	vegetal	0.236755	0.221674	0.17701	0.153888	0.210673	extreme animal	transcription at 64-cell stage
AMEXTC_0340000010717	FBXO34		234.706	185.791	217.099	266.032	1	2.08683e-21	0.428781	5.45844e-06	1.22005e-05	9.546e-06	2.62385e-07	0.136675	0.152236	0.14839	0.126607	0.436093	undefined	0.16411	0.134104	0.161768	0.164259	0.375759	vegetal	0.143679	0.149929	0.172039	0.181853	0.3525	vegetal	0.133967	0.146207	0.173892	0.228291	0.317644	vegetal
AMEXTC_0340000010735			681.92	767.109	710.097	807.592	0.15033	0.0758467	0.626139	0.0382939	0.684908	0.00074308	0.460905	0.217357	0.189239	0.20635	0.244183	0.142871	undefined	0.225231	0.205371	0.252546	0.180107	0.136745	undefined	0.260438	0.179272	0.237218	0.142807	0.180265	extreme animal	0.159826	0.198697	0.217917	0.208543	0.215017	undefined
AMEXTC_0340000010737	DTX4		1946.5	1127.45	1249.95	1165.2	1	0.97239	0.000206557	0.0708033	0.864587	0.598546	0.279282	0.2589	0.211296	0.187722	0.162032	0.18005	extreme animal	0.19909	0.173686	0.239632	0.211163	0.17643	undefined	0.174831	0.191477	0.219325	0.225534	0.188833	undefined	0.184187	0.182861	0.173385	0.22748	0.232087	undefined
AMEXTC_0340000010741	EMILIN2		2178.98	3078.9	3220.9	3000.89	1	1	4.10097e-06	0.970745	1	1	1	0.209976	0.203593	0.200127	0.193214	0.193089	extreme animal	0.193241	0.194448	0.201932	0.20967	0.200709	undefined	0.195755	0.206946	0.202953	0.19705	0.197296	animal	0.201465	0.199979	0.198913	0.191699	0.207944	undefined
AMEXTC_0340000010744			31.8057	77.4035	91.1656	89.4925	1	0.348968	0.000453261	0.852298	0.963328	0.900068	1	0.197322	0.179252	0.309695	0.201431	0.1123	central	0.229382	0.200592	0.24565	0.188275	0.136101	undefined	0.229396	0.244231	0.205931	0.131699	0.188743	animal	0.251425	0.21554	0.170562	0.189048	0.173425	undefined
AMEXTC_0340000010749	DDX5		1516.67	1035.32	915.825	691.268	1	0.17696	1.47089e-10	0.0587484	0.262181	0.832388	0.949815	0.187035	0.206544	0.227722	0.232241	0.146459	undefined	0.193978	0.208071	0.237026	0.228813	0.132112	undefined	0.26034	0.259251	0.188776	0.147996	0.143637	extreme animal	0.229796	0.251884	0.164623	0.152988	0.20071	animal
AMEXTC_0340000010754	GPA33		274.014	476.957	545.18	540.482	1	7.66726e-05	0.000481581	0.332406	0.0254396	0.00138532	0.385458	0.153607	0.182511	0.158677	0.219635	0.28557	vegetal	0.160581	0.160428	0.186724	0.266271	0.225995	undefined	0.176572	0.176374	0.149594	0.207593	0.289867	undefined	0.214754	0.167207	0.171307	0.176475	0.270257	undefined		Homogeneous/slightly vegetal at the 1-cell stage, vegetal in late stages
AMEXTC_0340000010767		AMEXTC_0340000066622	1.47193	0.315161	0.842462	191.395	1	0.00325621	3.05818e-45		1	1	4.2123e-05	0	0.320188	0	0.679812	0	vegetal	0	0	0	1	0	vegetal	0	0.26141	0	0.454798	0.283792	vegetal	0.113749	0.105656	0.194515	0.244923	0.341156	vegetal		Homogeneous/slightly vegetal in early stages, vegetal at 1K cell stage
AMEXTC_0340000010785			1.06334	0.776662	5.83315	89.2092	1	0.853303	1.29389e-22		1	1	0.982025	0.739598	0	0.260402	0	0	extreme animal	0.464175	0.535825	0	0	0	animal	0.137697	0.101634	0.103511	0.323471	0.333687	vegetal	0.238912	0.176504	0.192267	0.16597	0.226347	extreme animal
AMEXTC_0340000010793			0.70889	0.774669	1.59338	58.0052	1	0.503365	5.53442e-11		1	1	0.0053446	0	0.537811	0.462189	0	0	animal	0.436593	0.563407	0	0	0	animal	0.219124	0.316068	0	0.286213	0.178596	undefined	0.115561	0.0809778	0.0774745	0.328124	0.397862	vegetal
AMEXTC_0340000010843			19.2973	8.27707	24.4163	125.247	1	0.700069	5.56833e-12	0.893511	0.996256	1	0.794998	0.242122	0.149778	0.150277	0.37281	0.0850139	undefined	0.185171	0.079519	0.0868334	0.145179	0.503297	extreme vegetal	0.242665	0.150359	0.129257	0.234855	0.242864	undefined	0.256504	0.186239	0.182315	0.172794	0.202148	extreme animal
AMEXTC_0340000010851	AADAT		298.596	146.303	128.625	119.633	0.887283	0.589233	2.32323e-10	0.189271	0.999371	1	0.384269	0.233396	0.228008	0.228412	0.127645	0.182539	extreme animal	0.201166	0.222432	0.155347	0.225529	0.195527	undefined	0.214812	0.166823	0.226518	0.167289	0.224557	undefined	0.210539	0.279173	0.152094	0.187392	0.170802	animal
AMEXTC_0340000010862	USF1	AMEXTC_0340000027615, AMEXTC_0340000031794, AMEXTC_0340000061009	597.003	575.315	473.026	609.978	0.15033	0.717167	0.515295	0.933756	0.00367223	0.429347	0.185689	0.202136	0.211473	0.281083	0.193798	0.11151	undefined	0.105737	0.310541	0.226939	0.261502	0.0952814	animal	0.249491	0.125076	0.300645	0.174571	0.150216	central	0.233151	0.263056	0.0989687	0.147817	0.257007	undefined
AMEXTC_0340000010873	SWAP70		499.916	784.618	874.453	715.594	1	3.18881e-08	0.000205734	9.46709e-08	0.0195926	0.0110475	0.353684	0.15118	0.16271	0.154503	0.222481	0.309126	vegetal	0.185181	0.166778	0.183351	0.18178	0.282909	undefined	0.171102	0.181559	0.20499	0.196892	0.245457	undefined	0.176821	0.182617	0.200076	0.207838	0.232647	undefined
AMEXTC_0340000010880			177.253	507.678	461.514	494.692	1	0.000194805	2.80791e-22	0.146492	0.208253	0.969796	0.273597	0.187688	0.231146	0.268429	0.205512	0.107225	undefined	0.221166	0.246863	0.19339	0.199824	0.138757	animal	0.2098	0.20942	0.202549	0.204858	0.173373	extreme animal	0.228328	0.223885	0.215181	0.171318	0.161288	extreme animal		Homogenous/slightly animal at the 1-cell stage, animal in late stages
AMEXTC_0340000010881			10.0634	34.2967	260.824	5083.88	1	1	6.41143e-146	1	1	1	1	0.121903	0.259625	0.153965	0.236997	0.227509	undefined	0.153964	0.231435	0.210942	0.198168	0.205492	undefined	0.199983	0.188835	0.200937	0.23244	0.177804	undefined	0.213741	0.190925	0.189826	0.199556	0.205952	undefined	transcription at 64-cell stage
AMEXTC_0340000010905			80.2997	0.774669	0.798523	0.952714	1	0.302724	1.63952e-09	0.504827	1	1	1	0.305835	0.18937	0.244205	0.0901418	0.170449	extreme animal	1	0	0	0	0	undefined	1	0	0	0	0	undefined	1	0	0	0	0	undefined
AMEXTC_0340000010918	SKA1	AMEXTC_0340000083377, AMEXTC_0340000185680	190.107	164.319	131.003	81.3631	1	0.62399	0.00698779	0.673279	0.958152	1	0.914062	0.219216	0.215957	0.252386	0.142492	0.169949	undefined	0.178533	0.237211	0.197385	0.130837	0.256034	undefined	0.187409	0.206785	0.252644	0.197635	0.155527	undefined	0.161128	0.18607	0.226168	0.157746	0.268887	undefined
AMEXTC_0340000010926	HECTD1	AMEXTC_0340000015132, AMEXTC_0340000185318, AMEXTC_0340000185317	569.167	401.621	477.525	237.904	1	0.805748	0.00549447	0.893418	1	0.920858	1	0.234791	0.331445	0.190384	0.08424	0.15914	animal	0.174216	0.158298	0.119395	0.27699	0.271101	vegetal	0.236475	0.179844	0.133689	0.217425	0.232566	undefined	0.272482	0.186496	0.0781931	0.141034	0.321795	undefined
AMEXTC_0340000010969	KIAA1324L	AMEXTC_0340000015176	137.515	45.7387	45.5502	15.1709	1	0.0136213	3.99974e-06	0.00147806	0.712628	0.767341	1	0.0401665	0.0639178	0.0173517	0.137101	0.741463	extreme vegetal	0.353488	0.277493	0.0742732	0.0847508	0.209995	undefined	0.204206	0.193254	0.0785994	0.148166	0.375774	vegetal	0.359208	0.181701	0.0648324	0.12159	0.272668	undefined
AMEXTC_0340000010983	RASGEF1A		1617.84	1577.1	1794.43	1717.41	1	0.214344	0.771948	0.00664001	0.963381	1	0.191269	0.176806	0.17631	0.218337	0.221792	0.206755	undefined	0.177678	0.176054	0.206205	0.227519	0.212544	undefined	0.191632	0.200554	0.210037	0.197931	0.199846	undefined	0.189951	0.183717	0.187931	0.199133	0.239268	undefined
AMEXTC_0340000010984	HTT	AMEXTC_0340000006780	747.945	1071.79	865.88	1175.57	1	2.07606e-06	0.0111759	0.138464	0.00220784	0.0587832	0.00207305	0.197286	0.304255	0.17362	0.181119	0.14372	animal	0.235879	0.245207	0.232775	0.166046	0.120094	animal	0.229099	0.263157	0.236675	0.195032	0.0760379	animal	0.242357	0.235725	0.217954	0.174434	0.129529	extreme animal
AMEXTC_0340000010990	IL10RB		41.9375	51.9824	74.7491	68.969	1	1.42964e-21	0.433496	7.52211e-09	0.00124899	0.0129064	0.000772355	0.0407217	0.0696916	0.0438275	0.0641306	0.781629	extreme vegetal	0.0489841	0.0574068	0.081116	0.126605	0.685888	extreme vegetal	0.0347515	0.0897332	0.151155	0.122269	0.602092	extreme vegetal	0.0582779	0.0601377	0.125695	0.267293	0.488596	vegetal
AMEXTC_0340000011017	ALDH1A2	AMEXTC_0340000015221	58.8711	0	2.64709	19.6029	1	0.493628	2.93355e-08	0.227712		1	1	0	0.115426	0.14757	0.262461	0.474543	vegetal	0	0	0	0	0	undefined	0.168307	0.0978479	0	0.398283	0.335562	vegetal	0.189465	0.112676	0.193875	0.280183	0.223801	vegetal
AMEXTC_0340000011018			0	0.387334	0.266174	24.3541	1	0.926328	0.000141151		1	1	0.119396	0	0	0	0	0	undefined	1	0	0	0	0	undefined	0	0	0	0	1	extreme vegetal	0.0563326	0.0629748	0.105343	0.206476	0.568873	extreme vegetal
AMEXTC_0340000011019			6.16523	1.40499	1.63549	89.1651	1	0.942559	1.07517e-13	1	1	1	1	0.540709	0.272279	0	0	0.187012	undefined	0.200112	0.152042	0.647846	0	0	central	0.187165	0	0.283996	0.528838	0	vegetal	0.195536	0.192684	0.190073	0.214291	0.207416	undefined
AMEXTC_0340000011020	TMEM220		82.4479	8.58824	2.73497	9.84406	1	0.906227	1.70703e-08	0.0849574	1	1	1	0.0763988	0.155884	0.10289	0.116871	0.547956	extreme vegetal	0.540011	0.312979	0	0.14701	0	undefined	0.379152	0	0.620848	0	0	undefined	0.367718	0.0388281	0.190002	0.196715	0.206737	undefined
AMEXTC_0340000011034	CDON		3205.69	3027.38	3668.58	3148.17	1	0.906413	0.518838	0.00958583	0.916338	0.192541	1	0.227224	0.216594	0.203951	0.170976	0.181254	extreme animal	0.20622	0.176759	0.220185	0.210238	0.186598	undefined	0.187862	0.196321	0.203157	0.218838	0.193822	undefined	0.194373	0.203381	0.200248	0.207807	0.19419	undefined
AMEXTC_0340000011038		AMEXTC_0340000184185	173.598	307.421	231.132	249.967	1	0.856381	0.860482	0.00112918	1	0.356901	0.442719	0.0800328	0.146473	0.152137	0.334088	0.287269	vegetal	0.174803	0.16387	0.237374	0.234512	0.189441	undefined	0.242232	0.170981	0.162373	0.160793	0.263621	undefined	0.253599	0.128849	0.175179	0.229025	0.213348	undefined
AMEXTC_0340000011045			33.2062	108.462	125.828	148.547	0.0142734	1.26958e-23	1.12215e-08	1.17376e-06	4.55892e-08	3.33691e-09	0.000958498	0.0513989	0.0375073	0.0373281	0.111148	0.762618	extreme vegetal	0.101887	0.141116	0.0929406	0.189829	0.474227	vegetal	0.0796933	0.120474	0.147228	0.241667	0.410938	vegetal	0.121048	0.13719	0.173256	0.236644	0.331863	vegetal
AMEXTC_0340000011162			101.104	120.759	112.553	68.5129	1	0.578681	0.793271	0.907208	0.923974	0.842155	2.17092e-05	0.0909001	0.260907	0.157043	0.247038	0.244113	undefined	0.337468	0.154393	0.113155	0.176141	0.218843	undefined	0.136612	0.288682	0.17324	0.139901	0.261565	undefined	0.555137	0.119331	0.044609	0.0312088	0.249714	extreme animal
AMEXTC_0340000011175	PAM		246.988	219.436	265.499	241.057	1	1.36669e-10	0.72227	0.000513807	0.00996571	0.699271	0.00148165	0.150574	0.120147	0.149879	0.192934	0.386467	vegetal	0.193166	0.113428	0.184905	0.177186	0.331315	vegetal	0.153091	0.173559	0.18216	0.206266	0.284924	undefined	0.128392	0.169585	0.157934	0.254526	0.289563	vegetal
AMEXTC_0340000011181	MTA1		149.276	55.1713	134.785	76.9589	1	1	0.0691485	0.00561176	0.947121	1	1	0.155327	0.119536	0.306096	0.419041	0	undefined	0.52724	0	0	0.133164	0.339596	undefined	0.450689	0.232088	0.0585823	0.142882	0.115759	undefined	0.107919	0.417417	0.172259	0.0969189	0.205486	animal
AMEXTC_0340000011215			0.78184	0	0.264343	147.866	1	0.83736	5.04274e-49			1	0.857018	1	0	0	0	0	undefined	0	0	0	0	0	undefined	0	0	1	0	0	central	0.287676	0.222077	0.204758	0.168939	0.116551	extreme animal
AMEXTC_0340000011220	PRKCZ		2244.83	2342.38	2113.55	2329.6	1	1.98573e-10	0.728558	4.76277e-06	0.00465653	0.0322896	0.0369034	0.222457	0.226512	0.22606	0.185371	0.1396	animal	0.213957	0.243287	0.210662	0.186125	0.145969	animal	0.228833	0.213534	0.209121	0.179533	0.168979	extreme animal	0.224651	0.213919	0.205521	0.189286	0.166623	extreme animal
AMEXTC_0340000011238			6.14492	55.1227	21.662	174.159	1	0.44393	4.88084e-10	1	0.947474	0.973077	0.865492	0.296963	0.267911	0.325396	0	0.10973	undefined	0.220908	0.241998	0.242465	0.169479	0.125149	undefined	0.163328	0.367933	0.207443	0.177099	0.0841966	animal	0.223002	0.179438	0.235043	0.197808	0.164709	undefined
AMEXTC_0340000011241	SLC7A5	AMEXTC_0340000015454	181.735	71.3172	105.234	128.533	1	0.824779	0.393672	0.00490564	1	1	0.473515	0.20268	0.300118	0.308207	0	0.188994	undefined	0.233469	0.269572	0.408713	0.0882457	0	undefined	0.189324	0.210238	0.333891	0.171135	0.095412	central	0.161374	0.203332	0.236509	0.178074	0.22071	undefined
AMEXTC_0340000011251			520.331	458.559	357.721	456.086	1	4.81345e-07	0.453322	0.0611178	0.000228225	0.116699	0.633167	0.217426	0.258588	0.235102	0.178851	0.110034	animal	0.215433	0.289176	0.233627	0.168474	0.0932905	animal	0.213122	0.266405	0.216261	0.190238	0.113973	animal	0.226836	0.236848	0.222581	0.164806	0.148929	animal
AMEXTC_0340000011267			242.407	343.775	392.477	452.082	1	0.482065	0.000615367	0.0563334	0.986718	1	0.844397	0.260081	0.21845	0.223417	0.158303	0.139749	extreme animal	0.225133	0.191241	0.224491	0.166788	0.192346	extreme animal	0.196294	0.199682	0.19429	0.203522	0.206211	undefined	0.202544	0.192831	0.205689	0.223136	0.1758	undefined
AMEXTC_0340000011285	TLE1	AMEXTC_0340000028048, AMEXTC_0340000040523, AMEXTC_0340000044659, AMEXTC_0340000231714	40.7415	35.9393	11.6162	0.952714	1	0.779526	0.00795597	0.507546	1	1	1	0	0.0882038	0	0	0.911796	extreme vegetal	0.330692	0.416011	0.189846	0	0.0634509	animal	0.0936837	0	0.036485	0.108469	0.761362	extreme vegetal	0	0	0	1	0	vegetal
AMEXTC_0340000011311	VTI1A	AMEXTC_0340000019733, AMEXTC_0340000023915, AMEXTC_0340000179389	216.743	0	0	0.635143	1	1	1.59164e-50	1			1	0.231452	0.226343	0.173165	0.196703	0.172337	extreme animal	0	0	0	0	0	undefined	0	0	0	0	0	undefined	0	0	0	1	0	vegetal	degradation at 4-cell stage
AMEXTC_0340000011337			87.3751	32.9333	37.3158	33.4273	1	7.37531e-40	0.122116	2.71755e-41	0.000300134	6.60528e-06	0.000100666	0.0108714	0.0204453	0.0189673	0.04166	0.908056	extreme vegetal	0.0281585	0.0449292	0.0667599	0.167633	0.69252	extreme vegetal	0.0517349	0.0445799	0.0900751	0.158159	0.655451	extreme vegetal	0.0476219	0.0489565	0.0660855	0.273861	0.563475	extreme vegetal
AMEXTC_0340000011371			0	0	0.266174	69.4838	1	0.830908	2.48887e-16			1	0.271493	0	0	0	0	0	undefined	0	0	0	0	0	undefined	0	0	0	1	0	vegetal	0.328077	0.173154	0.183659	0.189856	0.125254	extreme animal
AMEXTC_0340000011380			2.00988	0.315161	1.68126	196.691	1	0.690533	1.09168e-57		1	1	0.884863	0.307953	0.519082	0.172965	0	0	animal	1	0	0	0	0	undefined	0.107005	0	0.358961	0.534034	0	vegetal	0.227112	0.19302	0.199503	0.23182	0.148545	undefined
AMEXTC_0340000011383	TMEM94		376.188	397.586	397.187	493.653	1	0.0549123	0.504112	0.97812	0.982245	0.223693	1.51267e-06	0.201811	0.179774	0.182891	0.245924	0.1896	undefined	0.23648	0.15745	0.197586	0.230487	0.177997	undefined	0.166657	0.173312	0.184605	0.218726	0.2567	undefined	0.162673	0.143053	0.171802	0.226484	0.295988	vegetal
AMEXTC_0340000011470	LLGL1		2467.18	1991.64	2297.4	2041.07	1	0.00366352	0.394888	0.000170048	0.421063	0.728855	0.0196997	0.189585	0.182943	0.17171	0.178853	0.276908	undefined	0.186866	0.177316	0.20917	0.194161	0.232487	undefined	0.190254	0.190989	0.205769	0.198526	0.214463	undefined	0.185424	0.181167	0.188633	0.208002	0.236774	undefined
AMEXTC_0340000011508			0.409346	1.162	3.89121	91.8581	1	0.783382	2.37002e-26		1	1	0.767212	0	1	0	0	0	animal	0	0	1	0	0	central	0.249703	0.150319	0.150544	0.199745	0.249688	undefined	0.28869	0.193322	0.203419	0.157239	0.15733	extreme animal
AMEXTC_0340000011514			1.90008	1.79631	6.2879	125.088	0.257195	8.84223e-07	4.74092e-37		1	1	4.34524e-17	0.81853	0	0.18147	0	0	extreme animal	0.625319	0	0	0.374681	0	undefined	0.149319	0.0994943	0.0695757	0.456179	0.225432	vegetal	0.0440512	0.0423347	0.156085	0.291576	0.465953	vegetal		Homogeneous/slightly vegetal in early stages, vegetal at 1K cell stage
AMEXTC_0340000011529	INPP5J		196.515	20.0833	4.11527	16.7272	1	0.969778	1.78174e-15	0.72666	1	1	1	0.246015	0.172089	0.194605	0.174272	0.213019	extreme animal	0.156421	0.198035	0.195506	0.224729	0.225309	undefined	0.15749	0.139252	0.254101	0.0651878	0.383968	undefined	0.126327	0.225317	0.153066	0.183943	0.311347	undefined
AMEXTC_0340000011591			0	0	1.94194	77.5785	1	0.991937	5.03402e-14			1	0.61639	0	0	0	0	0	undefined	0	0	0	0	0	undefined	0.133064	0	0.100029	0.275862	0.491045	vegetal	0.280117	0.215518	0.200507	0.198099	0.105758	extreme animal
AMEXTC_0340000011594			9.77563	5.53527	4.86436	125.546	0.93873	0.107096	8.73361e-15	0.971479	1	1	0.522542	0.489282	0.510718	0	0	0	animal	0.331664	0.311771	0.240953	0.115612	0	extreme animal	0.214464	0.231488	0.202348	0.160104	0.191596	animal	0.2632	0.184653	0.229533	0.181367	0.141247	extreme animal
AMEXTC_0340000011612	SFPQ		1456.67	1227.72	1164.55	1602.52	1	0.941615	0.00337133	0.789333	0.270639	1	0.857005	0.196328	0.196408	0.181612	0.200939	0.224713	undefined	0.200915	0.183402	0.233979	0.17327	0.208434	undefined	0.197889	0.203991	0.195566	0.218119	0.184435	undefined	0.189762	0.195623	0.199164	0.196876	0.218577	undefined
AMEXTC_0340000011621			0.354445	0	0.620226	90.702	1	0.890835	1.93794e-23			1	0.815723	0	1	0	0	0	animal	0	0	0	0	0	undefined	0	0	0.583797	0	0.416203	undefined	0.198438	0.261492	0.225378	0.162532	0.15216	animal
AMEXTC_0340000011664	WAPL		5479.54	5064.8	4763.31	5751.74	1	1.69174e-21	0.335914	6.92979e-28	1.39302e-06	3.16758e-16	5.88691e-09	0.205846	0.233456	0.237451	0.184017	0.139229	undefined	0.228285	0.228308	0.218468	0.178656	0.146283	animal	0.237583	0.22951	0.209951	0.178763	0.144193	extreme animal	0.228123	0.223211	0.203612	0.180991	0.164063	extreme animal
AMEXTC_0340000011667			0.70889	0	0.528686	78.8494	1	0.980186	7.82605e-18			1	0.989275	0.586795	0	0.413205	0	0	extreme animal	0	0	0	0	0	undefined	0.570863	0	0.429137	0	0	extreme animal	0.31497	0.248386	0.139099	0.13209	0.165455	extreme animal
AMEXTC_0340000011721	PTPRN		112.481	36.7477	34.2059	19.1483	1	0.0392378	3.93071e-07	0.0147826	1	1	1	0.176225	0.166384	0.143549	0.162496	0.351346	vegetal	0.161318	0.167238	0.146739	0.235907	0.288798	vegetal	0.161389	0.193358	0.201667	0.224771	0.218816	undefined	0.145758	0.183472	0.199652	0.212656	0.258462	undefined
AMEXTC_0340000011836			40.6804	63.3574	58.5354	94.8495	0.975653	0.4412	0.00157661	0.616833	1	1	0.207155	0.208096	0.168751	0.121375	0.104745	0.397033	undefined	0.252356	0.238091	0.156777	0.136692	0.216084	extreme animal	0.183095	0.175461	0.192835	0.224823	0.223787	undefined	0.117226	0.210437	0.195599	0.247668	0.22907	undefined
AMEXTC_0340000011848			5.40144	0.387334	3.23071	113.183	1	0.43837	3.68362e-15	1	1	1	0.289474	0.781779	0	0.218221	0	0	extreme animal	1	0	0	0	0	undefined	0	0.0719641	0.319629	0.608407	0	vegetal	0.294819	0.214703	0.167916	0.181981	0.140582	extreme animal
AMEXTC_0340000011859	FNIP2	AMEXTC_0340000016094	3532.96	3442.5	3491.54	3705.76	1	0.000490473	0.951527	3.47037e-05	0.0436832	0.000255418	0.400268	0.212766	0.208286	0.222493	0.18324	0.173215	undefined	0.214297	0.204669	0.225381	0.192844	0.16281	undefined	0.20968	0.20369	0.215468	0.202043	0.169118	undefined	0.209865	0.208143	0.205144	0.192669	0.184179	extreme animal
AMEXTC_0340000011865			23.3712	34.6754	36.5814	35.829	1	1.53943e-15	0.826271	1.88866e-09	0.215985	0.00112366	0.0986266	0.0248989	0.0360042	0.0504311	0.0172481	0.871418	extreme vegetal	0.068257	0.135076	0.120486	0.199355	0.476826	vegetal	0.0778548	0.118317	0.115299	0.123939	0.564591	extreme vegetal	0.0690907	0.0919781	0.17129	0.254891	0.41275	vegetal
AMEXTC_0340000011868			269.913	215.138	258.607	254.425	0.0344128	1.9506e-13	0.769002	3.18744e-15	0.279143	4.39567e-09	0.00892499	0.12211	0.0877999	0.114781	0.104042	0.571267	extreme vegetal	0.196793	0.128984	0.18448	0.243953	0.245789	undefined	0.130456	0.142882	0.158461	0.243323	0.324878	vegetal	0.149154	0.163463	0.153316	0.220133	0.313934	vegetal
AMEXTC_0340000011876			55.234	33.3611	38.4515	38.9305	0.416248	1.56739e-17	0.526093	4.40719e-09	0.194172	0.0153782	0.314901	0.0520248	0.0498661	0.0321835	0.0529669	0.812959	extreme vegetal	0.112528	0.0855738	0.132625	0.142828	0.526445	extreme vegetal	0.112931	0.076816	0.15142	0.163549	0.495284	vegetal	0.0925203	0.171194	0.110608	0.233599	0.392079	vegetal
AMEXTC_0340000011892			445.079	59.9023	102.98	44.3129	1	0.972172	1.39329e-06	0.581618	1	0.926697	0.966043	0.200105	0.224163	0.224018	0.155577	0.196137	animal	0.175866	0.236475	0.204423	0.186672	0.196563	animal	0.213682	0.206995	0.198806	0.137081	0.243436	undefined	0.0967011	0.200283	0.250522	0.245737	0.206757	undefined	degradation at 4-cell stage
AMEXTC_0340000011905			365.461	846.512	712.214	768.702	1	0.989441	0.00763962	0.646019	0.967511	1	0.973384	0.122791	0.219674	0.376355	0	0.28118	undefined	0.190675	0.269717	0.199275	0.253237	0.0870961	animal	0.254796	0.186809	0.165068	0.164988	0.228339	extreme animal	0.235485	0.328946	0.136515	0.118502	0.180551	animal	transcription at 4-cell stage
AMEXTC_0340000011917	ZBTB10		1330.18	1492.95	1671.91	1327.03	1.20948e-10	1.23651e-134	0.461757	2.13446e-184	3.70172e-160	2.3735e-61	6.00947e-117	0.0706765	0.0657919	0.0593406	0.16489	0.639301	extreme vegetal	0.0821184	0.0988594	0.116282	0.180056	0.522684	extreme vegetal	0.0955928	0.0903561	0.124343	0.224409	0.465298	vegetal	0.111823	0.104258	0.141736	0.235463	0.40672	vegetal
AMEXTC_0340000011928	DCTN1	AMEXTC_0340000003635, AMEXTC_0340000037038, AMEXTC_0340000147876	0.744989	1315.88	1294.7	1346.34	1	0.969066	5.33243e-148		1	1	1	0	0	1	0	0	central	0.211096	0.192673	0.192537	0.213102	0.190592	undefined	0.206151	0.198477	0.206814	0.203302	0.185256	undefined	0.206879	0.190653	0.199489	0.204308	0.198671	undefined	transcription at 4-cell stage
AMEXTC_0340000011952	NSD3		3650.88	3414.16	3552.38	4118.75	1	0.086826	0.636805	0.0263214	1	3.30941e-05	0.726526	0.19489	0.182985	0.179365	0.172228	0.270531	undefined	0.196568	0.185273	0.216376	0.197774	0.204009	undefined	0.173504	0.18146	0.191482	0.213042	0.240511	undefined	0.190598	0.191156	0.193158	0.211918	0.21317	undefined
AMEXTC_0340000011953	LTBP4	AMEXTC_0340000016188	764.132	439.783	384.314	420.445	1	0.283614	0.00192123	0.731852	0.556792	0.757921	0.195215	0.180321	0.186012	0.196047	0.214882	0.222737	undefined	0.177588	0.17467	0.201665	0.193823	0.252254	undefined	0.211171	0.206965	0.15495	0.184482	0.242432	undefined	0.163335	0.188615	0.196852	0.206429	0.244769	undefined
AMEXTC_0340000011963			2.04673	0	1.36748	81.5979	1	0.899968	3.17749e-07	1		1	1	0	0	0	0	1	extreme vegetal	0	0	0	0	0	undefined	0	0	0.799866	0.200134	0	central	0.245369	0.214454	0.269037	0.17286	0.0982814	undefined
AMEXTC_0340000011974	SLC27A2		14.2375	92.054	80.2498	103.526	8.66322e-09	0.605961	0.000550255	0.905152	0.691096	0.514365	1	0	0	0	0.47869	0.52131	vegetal	0.0882555	0.255839	0.234334	0.256166	0.165406	undefined	0.229582	0.204196	0.27222	0.16096	0.133042	undefined	0.230763	0.183131	0.197102	0.21486	0.174145	extreme animal
AMEXTC_0340000011980	HSPA14		389.753	875.789	724.851	899.998	1	0.723645	0.000148378	1	1	0.918234	1	0.289075	0.270158	0.19181	0.0744343	0.174522	extreme animal	0.191618	0.212881	0.216178	0.201104	0.17822	undefined	0.24187	0.242992	0.194895	0.111011	0.209232	animal	0.188637	0.226389	0.21191	0.188811	0.184252	animal
AMEXTC_0340000012013	CTH		1033.46	1055.03	994.811	1017.4	0.055132	0.62399	0.880996	1.59514e-05	1	1	0.627937	0.177964	0.181919	0.174891	0.195458	0.269768	undefined	0.193505	0.19426	0.210177	0.200651	0.201408	undefined	0.204329	0.201425	0.199445	0.195245	0.199557	extreme animal	0.194654	0.223541	0.208014	0.186505	0.187285	animal
AMEXTC_0340000012043			723.754	609.026	621.921	749.178	1	0.182402	0.493642	0.00630167	1	0.88977	0.43416	0.1723	0.170919	0.189987	0.216491	0.250303	undefined	0.210752	0.178144	0.206878	0.208924	0.195302	undefined	0.193169	0.176015	0.218758	0.199806	0.212253	undefined	0.172692	0.189949	0.205375	0.217114	0.214869	undefined
AMEXTC_0340000012096			303.827	240.115	390.893	294.281	1.22741e-09	1.63754e-59	0.453986	2.5467e-14	1.44364e-83	1.51136e-65	1.0825e-23	0.00174812	0.00297067	0.00216665	0.0214452	0.971669	extreme vegetal	0.00936315	0.00890276	0.020608	0.0981525	0.862974	extreme vegetal	0.00366747	0	0.0504504	0.201197	0.744686	extreme vegetal	0.00739453	0.0181495	0.0541537	0.292448	0.627854	extreme vegetal
AMEXTC_0340000012101			5.25177	100.618	112.632	91.7021	1	0.581533	1.3939e-08	1	1	0.928081	0.749346	0.163771	0.247408	0	0.588821	0	vegetal	0.210056	0.152765	0.186763	0.235105	0.215311	undefined	0.172264	0.175963	0.219578	0.173766	0.258428	undefined	0.194164	0.145328	0.232746	0.183954	0.243807	undefined
AMEXTC_0340000012102			0.354445	0.315161	22.0972	439.017	1	0.965183	2.42891e-47		1	1	0.249188	0	0	1	0	0	central	0	0	1	0	0	central	0.141752	0.248511	0.118055	0.241063	0.250619	undefined	0.208097	0.147364	0.174164	0.222706	0.247668	undefined	transcription at 64-cell stage
AMEXTC_0340000012109	ADAMTSL3		29.1702	78.0111	94.1336	81.9283	1	0.741122	0.00255454	0.999917	1	1	0.93087	0.150631	0.174845	0.271144	0.205858	0.197521	undefined	0.177403	0.194	0.148824	0.257595	0.222178	undefined	0.166044	0.203597	0.189143	0.208574	0.232643	undefined	0.142884	0.198735	0.246192	0.184845	0.227344	undefined
AMEXTC_0340000012112		AMEXTC_0340000065376	0.372494	0.774669	0.264343	69.4755	1	0.807482	2.15403e-16		1	1	1.61694e-05	0	0	0	1	0	vegetal	0	1	0	0	0	animal	0	0	0	0	1	extreme vegetal	0.0102791	0.0119194	0.0428835	0.281136	0.653782	extreme vegetal
AMEXTC_0340000012122	DENND5A		1606.65	1867.86	1942.94	2038.54	1	0.104355	0.291132	0.380202	0.0633822	0.387216	0.00982398	0.194507	0.210911	0.210123	0.175774	0.208685	animal	0.225557	0.214216	0.207463	0.18775	0.165013	extreme animal	0.219311	0.207974	0.207732	0.189622	0.175361	extreme animal	0.200104	0.226272	0.195581	0.199481	0.178562	animal
AMEXTC_0340000012126			0	0.387334	1.19651	61.9846	1	1	3.11356e-14		1	1	0.996213	0	0	0	0	0	undefined	1	0	0	0	0	undefined	0.249948	0	0	0.750052	0	vegetal	0.296964	0.273669	0.181799	0.143477	0.104091	extreme animal
AMEXTC_0340000012140			531.651	565.84	524.073	602.438	1	7.29678e-08	0.876585	0.00211105	0.0359242	0.0112878	0.00300526	0.239267	0.235602	0.22173	0.169032	0.134368	extreme animal	0.220206	0.215051	0.236511	0.203776	0.124456	undefined	0.25376	0.191625	0.217445	0.178466	0.158703	extreme animal	0.196404	0.239973	0.221207	0.194142	0.148275	animal
AMEXTC_0340000012144	SEMA6A	AMEXTC_0340000007934, AMEXTC_0340000016371, AMEXTC_0340000020531	151.411	33.0208	46.1991	36.478	1	0.622005	0.00225661	0.547646	0.968458	0.602807	1	0.0879921	0.218501	0.181392	0.191169	0.320946	vegetal	0.212781	0.0692164	0.157315	0.187824	0.372863	vegetal	0.176481	0.182696	0.148495	0.161645	0.330682	undefined	0.0887414	0.298342	0.248617	0.242108	0.122192	animal
AMEXTC_0340000012147	NET1		539.501	677.77	735.542	800.473	1	1.76256e-13	0.00663498	0.0141935	0.0310632	0.000795713	3.50486e-06	0.172487	0.148654	0.169518	0.250443	0.258898	vegetal	0.169222	0.175602	0.172206	0.232258	0.250711	undefined	0.200803	0.162323	0.176005	0.194316	0.266552	undefined	0.17365	0.155278	0.201125	0.202221	0.267726	undefined
AMEXTC_0340000012186			0.763791	0	0.264343	84.8499	1	0.399666	1.46744e-27			1	0.393227	1	0	0	0	0	undefined	0	0	0	0	0	undefined	1	0	0	0	0	undefined	0.316792	0.180428	0.182654	0.204261	0.115865	extreme animal
AMEXTC_0340000012194			43.5552	445.097	460.997	479.443	1	0.990877	1.06214e-15	0.716613	0.950063	1	0.915007	0.276772	0.257612	0.263526	0.0519703	0.15012	extreme animal	0.182007	0.200403	0.219927	0.225816	0.171847	undefined	0.191856	0.207633	0.218414	0.19881	0.183287	undefined	0.181032	0.192721	0.189844	0.211945	0.224459	undefined	transcription at 4-cell stage
AMEXTC_0340000012201	KIAA1671		2627.27	2430.71	2373.5	2957.95	1	5.81724e-16	0.434772	5.7767e-15	3.03642e-08	0.000796676	4.43048e-13	0.23295	0.239858	0.236131	0.155605	0.135456	animal	0.244322	0.23278	0.209696	0.183129	0.130072	extreme animal	0.224662	0.230675	0.217732	0.177268	0.149664	animal	0.217978	0.224999	0.214717	0.183924	0.158381	animal
AMEXTC_0340000012215	TFCP2L1		1542.12	1992.86	2102.31	2087.13	1	0.058604	5.08799e-12	0.467719	0.716171	0.773652	0.106991	0.206705	0.206237	0.224751	0.193009	0.169298	undefined	0.182724	0.187906	0.219305	0.204353	0.205713	undefined	0.176336	0.196538	0.199397	0.223165	0.204563	undefined	0.179761	0.179694	0.206384	0.218692	0.21547	undefined
AMEXTC_0340000012219			78.5329	80.9192	95.1234	118.975	1	2.80876e-15	0.245531	0.00152023	0.051431	0.00180796	0.0221086	0.144597	0.093067	0.144603	0.19413	0.423603	vegetal	0.151888	0.108493	0.171603	0.219624	0.348391	vegetal	0.118259	0.129801	0.193746	0.207414	0.350779	vegetal	0.12501	0.187289	0.158719	0.234476	0.294506	vegetal
AMEXTC_0340000012260	BMPR1A		4836.82	3700.44	3805.12	4196.49	1	0.123473	0.0725176	1.74029e-16	0.879952	1	1	0.219782	0.220241	0.218265	0.185913	0.155799	animal	0.202127	0.197586	0.222318	0.19666	0.18131	undefined	0.207712	0.196074	0.200781	0.196552	0.198881	extreme animal	0.202534	0.210234	0.199896	0.196348	0.190988	animal
AMEXTC_0340000012278	GIT1	AMEXTC_0340000003993, AMEXTC_0340000003994, AMEXTC_0340000008069, AMEXTC_0340000008068, AMEXTC_0340000012279, AMEXTC_0340000016502, AMEXTC_0340000016503, AMEXTC_0340000020662, AMEXTC_0340000024865, AMEXTC_0340000029067, AMEXTC_0340000033226, AMEXTC_0340000037384, AMEXTC_0340000041491, AMEXTC_0340000045621, AMEXTC_0340000049727	899.217	899.194	971.345	869.672	1	5.01625e-06	0.937302	0.00226973	0.0672512	0.065324	0.0547023	0.170812	0.151189	0.15878	0.211226	0.307992	vegetal	0.164037	0.152242	0.18998	0.170873	0.322868	undefined	0.189962	0.125632	0.232782	0.227298	0.224326	undefined	0.179451	0.176244	0.177106	0.179718	0.287481	undefined
AMEXTC_0340000012289			16.0624	56.7409	56.6469	57.9331	1	0.965183	0.00475512	0.896874	0.938139	1	0.718318	0.0628649	0.130247	0.419945	0.108575	0.278368	undefined	0.20586	0.134801	0.180082	0.16931	0.309946	undefined	0.157057	0.218059	0.218544	0.202333	0.204006	undefined	0.319547	0.229017	0.0891912	0.177517	0.184727	undefined
AMEXTC_0340000012299	SSH2		5405.18	5226.32	5872.39	6190.79	1	0.315032	0.697757	5.18514e-05	0.222792	0.738869	0.458771	0.219968	0.203361	0.22552	0.180839	0.170311	undefined	0.226064	0.174667	0.218945	0.199839	0.180485	extreme animal	0.20781	0.202584	0.202567	0.201728	0.185311	extreme animal	0.191688	0.196796	0.210443	0.207908	0.193165	undefined
AMEXTC_0340000012316			0.744989	3.61111	3.93148	174.932	1	0.462369	1.0207e-18		1	1	0.179361	0.395361	0	0	0.604639	0	vegetal	0	0.428519	0.304318	0.267163	0	animal	0.592215	0.0751023	0.166272	0.166411	0	extreme animal	0.182715	0.254805	0.241485	0.191325	0.12967	animal
AMEXTC_0340000012329	MYORG	AMEXTC_0340000284411	4174.85	4005.26	4002.55	4463.08	1	1.22071e-06	0.691797	0.00146937	0.709847	0.000227046	0.00208176	0.17849	0.184036	0.187452	0.231546	0.218477	undefined	0.190455	0.174778	0.205018	0.213494	0.216255	undefined	0.163534	0.1684	0.193554	0.228513	0.245999	undefined	0.176006	0.183208	0.189836	0.221565	0.229385	undefined
AMEXTC_0340000012374	PHKB		704.108	627.95	604.131	804.834	0.0533685	4.55933e-13	0.00926737	1.99642e-09	0.00765339	0.0929105	0.0371353	0.249886	0.257069	0.235398	0.143244	0.114402	animal	0.236847	0.221187	0.230649	0.175727	0.13559	extreme animal	0.212562	0.211243	0.206244	0.213533	0.156418	undefined	0.207328	0.228249	0.209978	0.181538	0.172907	animal
AMEXTC_0340000012388	NEMP1		1425.48	1059.2	967.127	1164.53	1	0.386539	0.0161593	1.35064e-08	0.495669	1	1	0.247917	0.223786	0.216852	0.152571	0.158875	extreme animal	0.237209	0.201425	0.182677	0.206526	0.172163	extreme animal	0.191704	0.191868	0.191753	0.210201	0.214473	undefined	0.198408	0.215177	0.197836	0.203778	0.184801	animal
AMEXTC_0340000012398	PIP5K1C	AMEXTC_0340000016640	2196.21	1668.02	1916.24	1838.8	1.59504e-10	1.3056e-129	0.0272635	2.45964e-230	6.80544e-59	3.37082e-97	1.20778e-68	0.0701508	0.0647203	0.0698605	0.176733	0.618536	extreme vegetal	0.10156	0.0938252	0.124389	0.197819	0.482406	vegetal	0.0928271	0.102959	0.119436	0.227613	0.457165	vegetal	0.104079	0.117491	0.141738	0.259499	0.377192	vegetal
AMEXTC_0340000012410			315.916	138.356	201.625	134.674	1	0.385978	0.00192123	0.00107437	1	1	0.47784	0.195301	0.283654	0.0688967	0.101821	0.350327	undefined	0.210957	0.240729	0.0959027	0.156657	0.295753	undefined	0.14915	0.246892	0.225042	0.219675	0.159242	animal	0.0480044	0.223461	0.102079	0.293593	0.332863	vegetal
AMEXTC_0340000012413			190.947	138.392	182.264	174.798	0.755416	0.00410961	0.456714	0.000108518	1	0.268285	0.553669	0.200498	0.171691	0.151429	0.113	0.363382	undefined	0.197754	0.18955	0.204811	0.197147	0.210739	undefined	0.167101	0.17655	0.210519	0.188351	0.25748	undefined	0.147661	0.179224	0.196917	0.235607	0.24059	undefined
AMEXTC_0340000012431	DMXL2		2144.36	1774.22	1846.53	2195.4	1	0.881129	0.134139	0.00529691	1	1	1	0.1755	0.204206	0.198079	0.187582	0.234633	undefined	0.214171	0.205846	0.198015	0.181614	0.200354	extreme animal	0.207236	0.193995	0.204274	0.189779	0.204716	extreme animal	0.192024	0.199687	0.201477	0.206821	0.199991	undefined
AMEXTC_0340000012454			236.622	580.309	590.275	709.831	0.0397954	1.03482e-09	7.4043e-22	1.35512e-06	0.114595	0.00319295	0.00856171	0.151106	0.172361	0.141477	0.121653	0.413403	undefined	0.192661	0.191091	0.186173	0.182305	0.24777	undefined	0.166949	0.183245	0.171491	0.216134	0.262181	undefined	0.167613	0.186965	0.189574	0.213745	0.242103	undefined
AMEXTC_0340000012460	LRP12		1130.49	953.716	923.345	805.439	1	7.70189e-06	0.00203796	1.05209e-05	0.000100703	0.55789	1	0.181276	0.176925	0.159027	0.226776	0.255997	undefined	0.171916	0.172526	0.182004	0.20808	0.265474	undefined	0.180596	0.179817	0.199412	0.207173	0.233003	undefined	0.201624	0.197254	0.193392	0.201733	0.205997	undefined
AMEXTC_0340000012511			0	1.26064	103.501	567.444	1	1	3.51054e-24		1	1	0.266075	0	0	0	0	0	undefined	0	0	1	0	0	central	0.201422	0.19107	0.155206	0.255852	0.19645	undefined	0.358943	0.219922	0.070127	0.140888	0.210121	undefined	transcription at 64-cell stage
AMEXTC_0340000012521			81.3229	1.08983	0.310113	2.46548	1	0.577541	4.81632e-26	0.459991	1	1	1	0.245364	0.216542	0.244163	0.181761	0.11217	extreme animal	0.29578	0	0	0.31676	0.387461	vegetal	1	0	0	0	0	undefined	0.376428	0.0962368	0.413153	0.114182	0	undefined
AMEXTC_0340000012558	ZBTB45		87.8811	162.286	181.995	24.7334	1	0.851752	3.03996e-09	0.105648	1	0.00446218	1	0.0275003	0.0457716	0.229144	0.253483	0.444101	vegetal	0.209646	0.226534	0.218128	0.182648	0.163044	animal	0.208839	0.19025	0.0993299	0.237687	0.263894	vegetal	0.219276	0.170765	0.125501	0.301905	0.182552	undefined
AMEXTC_0340000012560			600.669	616.088	629.327	663.592	1	7.51961e-05	0.92737	0.368968	0.701588	0.00175702	0.681842	0.215234	0.197712	0.223863	0.19826	0.16493	undefined	0.21634	0.206276	0.212543	0.201993	0.162848	extreme animal	0.219027	0.224264	0.226419	0.192133	0.138157	undefined	0.210407	0.213663	0.215749	0.176763	0.183419	undefined
AMEXTC_0340000012566			0.409346	0	1.19468	133.625	1	1	8.34024e-36			1	0.988211	1	0	0	0	0	undefined	0	0	0	0	0	undefined	0.307023	0	0	0.692977	0	vegetal	0.165356	0.261465	0.188234	0.143263	0.241682	animal
AMEXTC_0340000012569			260.596	188.906	226.725	277.915	1	8.04333e-07	0.163153	0.00214857	0.0168108	0.502522	0.259257	0.253693	0.24567	0.242333	0.144582	0.113722	extreme animal	0.28584	0.181646	0.220221	0.202528	0.109765	extreme animal	0.215224	0.220933	0.230131	0.192271	0.141441	undefined	0.186008	0.203504	0.24349	0.215003	0.151994	undefined
AMEXTC_0340000012584			149.689	95.2526	88.7484	89.9033	1	0.0914895	0.00289012	0.95277	0.733664	1	0.686983	0.198264	0.212233	0.186973	0.236739	0.165791	undefined	0.171234	0.316633	0.198343	0.185156	0.128635	animal	0.223707	0.200417	0.219185	0.184549	0.172143	extreme animal	0.199606	0.263746	0.216946	0.160655	0.159047	animal
AMEXTC_0340000012606			943.992	878.363	874.075	1032.59	1	2.07465e-05	0.790236	1.70176e-15	0.0422878	0.221588	0.25858	0.243127	0.232994	0.255783	0.154281	0.113816	undefined	0.229491	0.212876	0.251398	0.165912	0.140323	undefined	0.227395	0.218232	0.206832	0.183923	0.163618	extreme animal	0.187619	0.209371	0.218055	0.206271	0.178684	undefined
AMEXTC_0340000012612	AMER2		2064.29	1023.71	1488.85	1125.12	1.68476e-06	1.23199e-140	0.048	2.00768e-136	1.32108e-130	2.37233e-35	2.95848e-134	0.00345859	0.00316606	0.00515728	0.0588253	0.929393	extreme vegetal	0.00405068	0.0104883	0.0232235	0.130182	0.832055	extreme vegetal	0.00389597	0.00664676	0.0356635	0.18264	0.771154	extreme vegetal	0.0160443	0.0185014	0.0522551	0.285958	0.627242	extreme vegetal		Vegetal at the 1-cell stage, gradual decrease in late stages
AMEXTC_0340000012619			360.223	618.963	657.559	614.846	1	0.462034	4.73331e-09	0.264245	0.763899	0.173498	0.966119	0.248451	0.227703	0.171144	0.183952	0.168749	extreme animal	0.228178	0.199531	0.174472	0.178609	0.219209	undefined	0.192335	0.170086	0.184766	0.233813	0.219	undefined	0.18177	0.221165	0.18711	0.20639	0.203565	undefined
AMEXTC_0340000012623			19.0675	7.98837	14.5137	334.676	0.00117521	0.00866363	7.74573e-28	0.0495576	1	0.736925	1	0.698136	0.227794	0.0740705	0	0	extreme animal	0.403528	0.188952	0.223605	0.116062	0.0678531	extreme animal	0.199109	0.36833	0.238668	0.124366	0.0695279	animal	0.203007	0.222151	0.20525	0.202985	0.166606	animal	transcription at 1K cell stage	Homogeneous/slightly animal in early stages, animal at the 1K cell stage
AMEXTC_0340000012628			1098.98	1251.08	1028.9	1147.47	1	6.49787e-09	0.417288	0.0288085	0.2585	4.28451e-09	0.0308571	0.218854	0.233403	0.242927	0.157431	0.147385	undefined	0.203743	0.240431	0.217917	0.186645	0.151264	animal	0.225299	0.223671	0.241016	0.171234	0.13878	undefined	0.238721	0.227962	0.200654	0.180858	0.151805	extreme animal
AMEXTC_0340000012650			1.08138	1.86848	0.79486	79.3466	1	1	6.17282e-25		1	1	1	0.714935	0.285065	0	0	0	undefined	0.163393	0.188614	0.474672	0.17332	0	central	0	0.376686	0.263414	0.3599	0	animal	0.205865	0.214149	0.195881	0.181039	0.203066	animal
AMEXTC_0340000012666			5055.46	3796.3	4034.32	4503.98	1	0.0622802	0.0770761	0.231825	0.0236472	0.00248557	1	0.180072	0.192028	0.212602	0.183766	0.231532	undefined	0.190759	0.17166	0.208924	0.198308	0.230349	undefined	0.185441	0.179904	0.188879	0.209402	0.236375	undefined	0.204079	0.202684	0.199344	0.197676	0.196216	extreme animal
AMEXTC_0340000012668	SLC25A11	AMEXTC_0340000016913, AMEXTC_0340000021050, AMEXTC_0340000230061	302.07	192.412	224.546	182.361	1	0.966477	0.000267188	0.806599	1	1	0.982974	0.286589	0.154666	0.224574	0.140232	0.193939	extreme animal	0.181131	0.211389	0.186206	0.243157	0.178116	undefined	0.180087	0.291249	0.119564	0.25508	0.154021	undefined	0.130988	0.280246	0.16016	0.201326	0.22728	undefined
AMEXTC_0340000012673	TMEM131		1511.44	737.278	954.112	1110.45	1	0.161218	0.000791786	0.768939	0.36317	0.442992	1.81731e-09	0.232658	0.192078	0.194081	0.169744	0.211439	extreme animal	0.221679	0.142817	0.201562	0.218802	0.21514	undefined	0.197012	0.170912	0.199492	0.206481	0.226103	undefined	0.154774	0.169865	0.188377	0.238215	0.248769	undefined
AMEXTC_0340000012675			484.626	637.776	679.187	774.622	1	6.99094e-14	0.0567083	0.000110171	0.000251454	0.0137509	2.6043e-09	0.232584	0.244509	0.245696	0.163596	0.113615	undefined	0.250514	0.237962	0.226603	0.175719	0.109202	extreme animal	0.23506	0.215145	0.217499	0.174604	0.157692	extreme animal	0.23537	0.246877	0.200512	0.179907	0.137334	animal
AMEXTC_0340000012683	TMEM67		275.579	42.4455	47.7361	30.7772	1	0.354801	5.46286e-16	0.0588159	1	1	1	0.205545	0.133512	0.181654	0.199398	0.279891	undefined	0.271287	0.146504	0.300655	0.10627	0.175284	undefined	0.159896	0.145331	0.32364	0.128015	0.243119	central	0.20477	0.0985847	0.207142	0.242794	0.24671	undefined
AMEXTC_0340000012707	RRS1		2719.65	2600.21	2415.89	1763.77	1	4.45726e-06	0.0280918	3.67306e-12	0.00119402	0.151479	0.00150133	0.162012	0.16666	0.158809	0.242492	0.270027	vegetal	0.160531	0.181299	0.184001	0.202338	0.27183	undefined	0.177312	0.190407	0.196141	0.202194	0.233946	undefined	0.200451	0.174491	0.196505	0.190313	0.23824	undefined		Vegetal at the 1-cell stage, gradual decrease in late stages
AMEXTC_0340000012713			201.859	95.7395	101.704	134.189	1	0.150138	2.84247e-05	0.0110335	0.397205	1	1	0.256766	0.216484	0.191683	0.22868	0.106388	extreme animal	0.382043	0.135333	0.183771	0.21816	0.0806925	extreme animal	0.259596	0.264407	0.193196	0.112976	0.169825	animal	0.215986	0.204928	0.174037	0.1946	0.210449	undefined
AMEXTC_0340000012756			34.512	10.8136	13.8843	239.063	0.0259305	0.000400782	4.58402e-27	0.00298433	0.994124	0.879952	0.257439	0.661273	0.182444	0.0853802	0.0464796	0.0244238	extreme animal	0.40176	0.272452	0.151882	0.120459	0.053447	extreme animal	0.115976	0.303845	0.237046	0.278195	0.0649382	animal	0.262955	0.219741	0.183857	0.19628	0.137167	extreme animal		Homogeneous/slightly animal in early stages, animal at the 1K cell stage
AMEXTC_0340000012780	EP400	AMEXTC_0340000004452	1545.54	19.08	99.7252	34.7895	1	0.806919	0.000162205	0.923291	1	1	0.82754	0.31789	0.259146	0.227294	0.0292026	0.166467	extreme animal	0.0865097	0.52354	0	0	0.389951	animal	0.00658095	0.296342	0.232491	0.0988521	0.365734	undefined	0.0151172	0	0.34147	0.19472	0.448692	vegetal	degradation at 4-cell stage
AMEXTC_0340000012788	CTTN	AMEXTC_0340000186365	1597.92	745.612	854.359	938.126	1	0.012217	3.86237e-15	0.090881	0.916338	0.565155	0.0142433	0.254571	0.22159	0.186966	0.187029	0.149844	extreme animal	0.228606	0.186631	0.225597	0.192179	0.166988	extreme animal	0.233625	0.168637	0.214087	0.215054	0.168598	extreme animal	0.219189	0.231881	0.180257	0.192634	0.176038	animal
AMEXTC_0340000012806	SELENON	AMEXTC_0340000017040, AMEXTC_0340000231333	1.48998	2369.28	2569.82	2708.24	1	0.269697	1.28703e-307		0.174248	0.756784	0.0574608	0	0	1	0	0	central	0.245204	0.179066	0.188483	0.195263	0.191984	undefined	0.213581	0.192949	0.185792	0.192187	0.21549	undefined	0.196268	0.177416	0.196253	0.207882	0.222181	undefined	transcription at 4-cell stage
AMEXTC_0340000012832	TNFRSF10A		302.397	621.742	677.63	497.711	1	0.400678	1.03395e-07	0.808491	0.819817	0.800207	0.506478	0.201087	0.209514	0.175286	0.177137	0.236975	undefined	0.189761	0.169966	0.194988	0.200379	0.244906	undefined	0.176279	0.193593	0.194638	0.207005	0.228485	undefined	0.235923	0.212692	0.177921	0.163375	0.210089	extreme animal
AMEXTC_0340000012842			9.97568	1.08983	5.86315	57.0505	1	0.690803	0.00823774	0.998926	1	1	1	0.807501	0.192499	0	0	0	undefined	0.256362	0	0.469092	0.274546	0	undefined	0.361953	0.343604	0.102349	0.03404	0.158054	extreme animal	0.189906	0.21095	0.181705	0.21603	0.201409	undefined
AMEXTC_0340000012846	NBEA	AMEXTC_0340000008649, AMEXTC_0340000173456, AMEXTC_0340000173457	91.1235	938.133	663.771	976.253	1	0.274292	0.146785	0.992787	1	1	3.66743e-05	0.212471	0	0.0798909	0.376921	0.330718	vegetal	0.147176	0.132644	0.218448	0.186693	0.315039	vegetal	0.126488	0.150173	0.147624	0.188566	0.387149	vegetal	0.119526	0.10818	0.140245	0.229675	0.402374	vegetal
AMEXTC_0340000012859	URB1		3073.97	2816.18	2612.71	3205.74	1	3.2615e-30	0.401409	1.17565e-21	4.55522e-17	1.3519e-08	2.70245e-16	0.219875	0.256579	0.2467	0.159803	0.117042	animal	0.252358	0.244922	0.221902	0.166668	0.11415	extreme animal	0.251312	0.234285	0.205399	0.173649	0.135356	extreme animal	0.224961	0.240367	0.214609	0.174338	0.145725	animal
AMEXTC_0340000012885			1151.65	895.953	973.373	1115.58	0.826308	0.0575248	0.550216	8.30791e-11	0.774282	0.784991	0.488857	0.245354	0.246716	0.230594	0.174226	0.10311	animal	0.208566	0.193066	0.236056	0.216538	0.145775	undefined	0.192403	0.218225	0.217874	0.185086	0.186412	animal	0.183525	0.191547	0.20954	0.218308	0.19708	undefined
AMEXTC_0340000012925	CLUH		624.093	707.355	662.67	680.721	1	2.42749e-06	0.924448	0.00146699	0.548975	0.154944	0.0256631	0.258293	0.210808	0.226701	0.188743	0.115454	extreme animal	0.243925	0.208015	0.203522	0.19868	0.145857	extreme animal	0.208881	0.208608	0.24294	0.194769	0.144802	undefined	0.225132	0.250976	0.212246	0.17531	0.136336	animal
AMEXTC_0340000012955	PSRC1		2483.29	916.803	1245.25	999.019	1	0.617115	7.35504e-07	0.314957	0.751878	0.906439	0.410229	0.229997	0.209819	0.196013	0.171048	0.193123	extreme animal	0.247728	0.172489	0.219141	0.20034	0.160303	extreme animal	0.216021	0.212972	0.17699	0.197663	0.196354	undefined	0.229732	0.211678	0.176219	0.177212	0.205159	undefined
AMEXTC_0340000012983	GRK6		3686.86	2880.25	3010.43	3477.03	1	2.38368e-05	0.520904	1.75665e-33	0.0126468	0.000612195	0.135326	0.234441	0.232615	0.242229	0.162926	0.12779	undefined	0.239682	0.208436	0.217085	0.191063	0.143733	extreme animal	0.22427	0.209004	0.214766	0.187156	0.164804	extreme animal	0.206578	0.216039	0.207298	0.19421	0.175876	animal
AMEXTC_0340000013000			84.1006	109.58	136.923	116.647	1	1.32092e-16	0.202038	0.00055939	0.739929	1.06509e-06	1.92591e-06	0.116315	0.0914976	0.138764	0.121993	0.531431	extreme vegetal	0.176995	0.126068	0.165077	0.235791	0.296069	vegetal	0.10044	0.108469	0.170271	0.246059	0.374761	vegetal	0.115688	0.133615	0.159838	0.202347	0.388513	vegetal
AMEXTC_0340000013003	MTMR1		920.009	663.416	766.658	677.29	1	0.198466	0.238666	0.000110721	0.758612	0.648239	0.623575	0.171367	0.172882	0.17187	0.166704	0.317176	undefined	0.179948	0.19241	0.235578	0.208247	0.183817	undefined	0.204117	0.190961	0.205164	0.16629	0.233468	undefined	0.237618	0.160145	0.211253	0.168549	0.222435	extreme animal
AMEXTC_0340000013007			14.9748	1.55133	1.06103	115.643	1	0.00169212	2.44873e-24	0.216979	1	1	0.232463	0.626146	0.35337	0.0204832	0	0	extreme animal	0.204608	0.528077	0.267315	0	0	animal	0.450262	0.324733	0.225005	0	0	extreme animal	0.343675	0.175687	0.18072	0.160633	0.139285	extreme animal		Homogeneous/slightly animal in early stages, animal at the 1K cell stage
AMEXTC_0340000013032			17.1548	63.076	49.4389	81.4115	1	0.197943	8.41256e-06	0.900639	0.92396	1	0.780194	0.174231	0.220744	0.301359	0.228123	0.0755428	central	0.128339	0.269791	0.17207	0.182939	0.246862	undefined	0.201855	0.227117	0.253776	0.158497	0.158755	undefined	0.219843	0.250985	0.233758	0.166043	0.12937	animal
AMEXTC_0340000013052	VSIG8		66.6202	166.174	195.084	212.276	1	0.0150383	0.00101243	0.396549	1	0.0682295	0.198347	0.153274	0.142086	0.199604	0.242835	0.262201	vegetal	0.199677	0.174198	0.204466	0.215751	0.205908	undefined	0.166027	0.142472	0.192611	0.213878	0.285012	undefined	0.13675	0.163142	0.189856	0.242359	0.267893	vegetal
AMEXTC_0340000013061			62.0939	4.91746	5.85146	10.8593	1	1.09954e-05	0.000543544	0.443797	1	1	0.656204	0.00574964	0	0	0.0136404	0.98061	extreme vegetal	0	0	0	0	1	extreme vegetal	0.0662674	0.0445204	0.132634	0.381471	0.375107	vegetal	0.228042	0	0	0.320946	0.451013	vegetal
AMEXTC_0340000013064	MARCH6		1819.54	1831.94	1714.79	1805.45	1	0.00088958	0.91868	0.104801	0.186244	0.00370886	0.850155	0.20654	0.210674	0.21923	0.194402	0.169154	undefined	0.214525	0.2138	0.210672	0.188284	0.172719	extreme animal	0.235303	0.198572	0.203706	0.188791	0.173628	extreme animal	0.206832	0.20783	0.20232	0.198174	0.184844	animal
AMEXTC_0340000013066	PTGS2	AMEXTC_0340000299293	763.892	429.283	382.733	662.095	1	0.658696	0.0193905	0.000725808	1	0.915981	0.630818	0.266289	0.203164	0.154576	0.162299	0.213673	undefined	0.240833	0.202956	0.188754	0.187574	0.179883	extreme animal	0.208014	0.175198	0.212857	0.237088	0.166844	undefined	0.236942	0.177268	0.227757	0.173158	0.184874	extreme animal
AMEXTC_0340000013069	HIF3A		296.336	938.92	927.882	799.941	1	1	4.24329e-06	1	0.914302	1	1	0.199028	0.188122	0.203267	0.236468	0.173116	undefined	0.216313	0.197647	0.194033	0.1795	0.212507	extreme animal	0.207244	0.208778	0.199679	0.198953	0.185347	animal	0.21555	0.198636	0.206547	0.184791	0.194476	extreme animal	transcription at 4-cell stage
AMEXTC_0340000013078	SYDE1		2315.2	2731.45	2977.42	2443.6	1	0.00270245	0.00622787	0.46261	0.184278	0.306839	0.224181	0.189577	0.176783	0.20348	0.227609	0.202552	undefined	0.181123	0.183432	0.195659	0.193842	0.245944	undefined	0.179247	0.192395	0.205434	0.21538	0.207545	undefined	0.196758	0.181424	0.199894	0.19608	0.225843	undefined
AMEXTC_0340000013117			26.3439	30.8663	53.7077	72.6268	1	0.640251	0.000434384	0.976813	0.983573	0.776057	0.714259	0.132867	0.195478	0.197108	0.209954	0.264594	undefined	0.212685	0.122857	0.182489	0.196908	0.28506	undefined	0.220838	0.133409	0.165496	0.20965	0.270606	undefined	0.280848	0.238431	0.181672	0.147881	0.151169	extreme animal
AMEXTC_0340000013131	PANX1		59.2515	124.813	131.291	119.37	1	0.954336	8.46033e-06	0.941195	1	0.879136	0.810443	0.211647	0.183502	0.273032	0.161732	0.170086	undefined	0.165016	0.22263	0.169015	0.193357	0.249981	undefined	0.220226	0.166027	0.170894	0.209944	0.232909	undefined	0.184154	0.170101	0.224984	0.246752	0.174009	undefined
AMEXTC_0340000013165		AMEXTC_0340000299883	51.6026	30.2889	31.416	39.0675	0.123299	8.4136e-22	0.180862	1.45794e-10	0.143969	0.0955073	0.00802576	0.0368484	0.0757359	0.0276215	0.0970198	0.762774	extreme vegetal	0.0805093	0.173674	0.113229	0.216629	0.415958	vegetal	0.0895945	0.0691583	0.113131	0.221357	0.50676	extreme vegetal	0.124947	0.0801839	0.127793	0.247907	0.419168	vegetal
AMEXTC_0340000013166			3099.83	903.403	1683.25	1455.87	6.50747e-06	3.84042e-83	0.202749	2.39967e-32	8.3422e-155	2.53701e-41	5.04938e-125	0.000476232	0.000204044	0.000243635	0.00427424	0.994802	extreme vegetal	0.000980279	0.00069209	0.00862278	0.0628738	0.926831	extreme vegetal	0.000684264	0.000424528	0.00680855	0.140609	0.851474	extreme vegetal	0.00142417	0.00202699	0.0240657	0.22634	0.746143	extreme vegetal		Vegetal at the 1-cell stage, gradual decrease in late stages
AMEXTC_0340000013174			184.529	101.385	129.974	106.664	1	0.000428796	0.0963607	0.0370988	0.00116332	1	0.886029	0.134394	0.16514	0.191418	0.206443	0.302605	vegetal	0.141462	0.0983958	0.172905	0.19003	0.397207	vegetal	0.175191	0.171703	0.231943	0.198883	0.22228	undefined	0.214112	0.138291	0.207319	0.201837	0.238441	undefined
AMEXTC_0340000013196			141.458	115.688	104.768	110.416	1	0.00188416	0.727191	0.00561368	0.403909	0.509822	1	0.310072	0.201919	0.282305	0.0977311	0.107974	extreme animal	0.294152	0.2134	0.141912	0.194301	0.156235	undefined	0.249102	0.260225	0.208066	0.130417	0.15219	animal	0.226376	0.225248	0.213597	0.149545	0.185233	extreme animal
AMEXTC_0340000013226	SULT4A1		261.917	167.918	180.297	176.334	9.81288e-05	6.85607e-16	0.0224027	1.26028e-22	0.0256804	0.319058	0.00214166	0.0745218	0.0618276	0.0969604	0.131366	0.635324	extreme vegetal	0.159547	0.103383	0.17993	0.228948	0.328191	vegetal	0.184643	0.163668	0.160493	0.204847	0.286349	undefined	0.154778	0.150379	0.151102	0.234672	0.309069	vegetal
AMEXTC_0340000013250	FGFRL1	AMEXTC_0340000207345, AMEXTC_0340000207346	65.4629	14.4784	39.4858	18.013	1	0.658696	0.00283402	0.990703	1	0.247928	0.952018	0.205313	0.222756	0.123149	0.206678	0.242104	undefined	0	0.303465	0.261408	0	0.435127	undefined	0.0239416	0.0790878	0.269722	0.293591	0.333657	vegetal	0.125876	0.327436	0	0.153051	0.393636	vegetal
AMEXTC_0340000013259	BRD3	AMEXTC_0340000171837	1446.85	1739.98	1918.64	1493.42	1	0.00713556	0.000524039	0.909952	0.326526	0.0956434	0.971222	0.194062	0.193627	0.185268	0.207178	0.219864	undefined	0.168333	0.170295	0.215029	0.209967	0.236375	undefined	0.189531	0.19165	0.175386	0.203707	0.239726	undefined	0.183316	0.192499	0.200228	0.203747	0.220209	undefined
AMEXTC_0340000013293			4.88154	11.0618	586.885	4799.28	0.752459	0.404504	3.35583e-43	0.992886	0.658392	0.678291	1.70631e-05	0.451774	0.476435	0.0717908	0	0	animal	0.419754	0.0258891	0.101648	0.0478079	0.4049	undefined	0.188403	0.179347	0.181082	0.241467	0.209701	undefined	0.26557	0.185379	0.165374	0.153238	0.23044	extreme animal	transcription at 64-cell stage
AMEXTC_0340000013326			499.788	223.731	290.733	229.124	1	1	0.00026588	0.0767749	0.939737	0.805949	1	0.254026	0.204429	0.216787	0.159988	0.164769	extreme animal	0.166095	0.207768	0.168769	0.210259	0.247109	undefined	0.174697	0.191278	0.193283	0.239666	0.201077	undefined	0.205098	0.203645	0.205493	0.174283	0.211482	undefined
AMEXTC_0340000013381			4.65419	73.9136	35.5907	125.15	1	0.894272	0.000175192	1	0.74324	1	0.647584	0.0983685	0.576496	0.171868	0	0.153268	animal	0.126501	0.211378	0.175552	0.182042	0.304527	undefined	0.250851	0.235659	0.148121	0.165519	0.199851	undefined	0.202943	0.243766	0.214218	0.21424	0.124834	animal
AMEXTC_0340000013404	ITSN1		1884.99	1642.51	1790.96	1812.54	1	0.0266786	0.878347	0.0075328	0.0138647	0.467897	1	0.237079	0.22902	0.21932	0.15041	0.164171	extreme animal	0.249402	0.185744	0.220788	0.217648	0.126417	extreme animal	0.204384	0.224601	0.196406	0.197305	0.177304	animal	0.212553	0.200342	0.201332	0.192653	0.193121	extreme animal
AMEXTC_0340000013407			49.0847	8.73259	7.11825	4.53771	0.82548	4.37621e-09	4.57041e-05	6.90674e-15	0.0816051	0.792184	1	0.00948346	0.0107122	0.0157155	0.0295134	0.934575	extreme vegetal	0	0.019715	0.126665	0.0473182	0.806302	extreme vegetal	0.155699	0.0750042	0	0.14594	0.623357	extreme vegetal	0	0	0.300529	0.362418	0.337053	vegetal		Vegetal at the 1-cell stage, gradual decrease in late stages
AMEXTC_0340000013444	TMEM216		1007.37	1017	988.712	1142.36	1	7.30363e-11	0.438605	0.00127639	0.00226266	0.103531	0.108254	0.2169	0.235916	0.237163	0.17393	0.136092	undefined	0.228875	0.232025	0.203093	0.187495	0.148512	animal	0.232151	0.206532	0.219155	0.175761	0.166401	extreme animal	0.219535	0.219729	0.191946	0.199861	0.168929	animal
AMEXTC_0340000013453	RPSA	AMEXTC_0340000227252	496.799	328.779	316.461	309.759	1	0.0387675	0.0351813	0.834283	0.965156	4.7775e-07	0.155861	0.271063	0.233021	0.202867	0.135631	0.157418	extreme animal	0.233115	0.291243	0.179321	0.172003	0.124318	animal	0.165064	0.342627	0.226602	0.13515	0.130557	animal	0.203816	0.225875	0.15475	0.270156	0.145402	undefined
AMEXTC_0340000013454	DOCK4		755.744	628.857	685.667	665.813	1	0.00102823	0.645326	0.00204671	0.964121	0.000683471	0.161413	0.231627	0.230916	0.220705	0.1691	0.147653	extreme animal	0.228645	0.183055	0.202503	0.197237	0.18856	extreme animal	0.21831	0.221711	0.215573	0.202568	0.141838	animal	0.222877	0.209606	0.217489	0.155668	0.19436	extreme animal
AMEXTC_0340000013456	CIB1	AMEXTC_0340000269377	1268.86	1157.4	1190.3	1354.91	1.89292e-11	4.99813e-12	0.445599	2.75556e-74	0.397727	2.14055e-05	0.0861555	0.134175	0.138745	0.140469	0.170149	0.416462	vegetal	0.177962	0.194362	0.194226	0.209167	0.224283	undefined	0.174107	0.171224	0.184524	0.209849	0.260297	undefined	0.175481	0.193727	0.194758	0.203645	0.232389	undefined
AMEXTC_0340000013466	UBE3B		517.821	564.351	483.902	572.819	1	4.18379e-14	0.629058	0.0165478	0.0263565	0.00146546	0.0312207	0.24224	0.240578	0.210905	0.161746	0.144531	extreme animal	0.230212	0.253829	0.220493	0.170871	0.124595	animal	0.229974	0.260286	0.202676	0.171458	0.135606	animal	0.223383	0.231778	0.215926	0.164863	0.16405	animal
AMEXTC_0340000013495			1303.26	1100.7	1220.36	1292.95	1	0.00416998	0.840774	5.42107e-05	0.00163173	0.000164609	0.88248	0.245167	0.213899	0.218462	0.145866	0.176606	extreme animal	0.240181	0.199235	0.23554	0.177467	0.147576	extreme animal	0.237223	0.216554	0.203639	0.198695	0.143889	extreme animal	0.199184	0.209528	0.20939	0.197508	0.18439	animal
AMEXTC_0340000013500			230.11	408.228	475.305	397.205	6.66875e-09	0.137445	0.00422062	6.93568e-05	0.0211986	1	0.595781	0.440136	0.223626	0.181229	0	0.155008	extreme animal	0.319835	0.127573	0.205588	0.181514	0.16549	extreme animal	0.1906	0.193332	0.207339	0.214771	0.193958	undefined	0.221245	0.193341	0.16944	0.185097	0.230876	undefined
AMEXTC_0340000013517			0.726939	1.55133	16.9649	140.378	1	0.748972	4.23534e-20		1	1	0.206777	1	0	0	0	0	undefined	0.503466	0	0	0	0.496534	undefined	0.16249	0.158821	0.273535	0.245043	0.160112	undefined	0.263831	0.196184	0.185994	0.222733	0.131258	extreme animal
AMEXTC_0340000013575	SORT1		1202.14	1161.76	1345.84	1042.26	1	1.73524e-06	0.351844	0.00132744	0.018429	0.0101211	0.00267675	0.18031	0.179265	0.175444	0.209849	0.255132	undefined	0.164946	0.157026	0.197437	0.223258	0.257332	undefined	0.192549	0.175558	0.182197	0.218749	0.230947	undefined	0.189619	0.163423	0.196057	0.190524	0.260377	undefined
AMEXTC_0340000013580			201.971	120.124	150.829	168.847	1	0.00654698	0.190579	0.000217301	0.698326	0.880367	0.246099	0.295728	0.205636	0.266236	0.0609725	0.171427	extreme animal	0.310651	0.269827	0.179828	0.143963	0.0957316	extreme animal	0.17705	0.234606	0.218882	0.21985	0.149612	animal	0.236319	0.269912	0.195701	0.192839	0.105229	animal
AMEXTC_0340000013630	UBAP2	AMEXTC_0340000017859	1182.41	936.658	1082.52	1102.35	1	0.00164614	0.671041	0.00824318	0.827369	0.294896	0.20582	0.243496	0.262648	0.178749	0.181217	0.13389	animal	0.226354	0.236246	0.196058	0.179411	0.161931	animal	0.233723	0.221419	0.213879	0.139598	0.191381	extreme animal	0.244517	0.231201	0.210603	0.18077	0.132909	extreme animal
AMEXTC_0340000013635	MAP4K4	AMEXTC_0340000026231, AMEXTC_0340000042840, AMEXTC_0340000046985	246.979	177.819	305.781	200.795	1	0.112548	0.398452	0.566799	0.114181	0.849138	1.98923e-05	0.0742561	0.124842	0.302282	0.190936	0.307684	undefined	0.0270052	0.199042	0.10428	0.387535	0.282137	vegetal	0.186077	0.333004	0.105924	0.162501	0.212493	animal	0.0077043	0.270617	0.218255	0.178048	0.325376	vegetal
AMEXTC_0340000013643	HS2ST1	AMEXTC_0340000275222	351.758	833.803	864.907	946.717	1	0.716667	0.000303848	0.416487	0.935293	0.730964	0.425552	0.200656	0.256423	0.211873	0.180842	0.150206	animal	0.194985	0.18693	0.222435	0.223989	0.171661	undefined	0.196197	0.218569	0.211387	0.193154	0.180693	animal	0.174183	0.204144	0.214457	0.20865	0.198566	undefined	transcription at 4-cell stage
AMEXTC_0340000013653			64.8397	53.8979	36.2953	57.855	1	1.45516e-08	0.540693	0.00215804	0.129278	0.863869	0.515569	0.224799	0.249209	0.36829	0.114703	0.042999	central	0.305601	0.25941	0.238395	0.166917	0.0296766	extreme animal	0.168636	0.289011	0.292331	0.196758	0.0532647	undefined	0.200511	0.26692	0.266218	0.192195	0.0741553	animal
AMEXTC_0340000013669	GRAMD4		726.868	872.269	968.2	1088.34	1	9.77193e-25	0.142025	4.8459e-16	1.70874e-08	6.57479e-14	0.000331643	0.116091	0.137473	0.153278	0.168703	0.424454	vegetal	0.13573	0.136238	0.185951	0.242124	0.299957	vegetal	0.136171	0.162715	0.146529	0.219039	0.335547	vegetal	0.125498	0.15881	0.167824	0.251429	0.296439	vegetal
AMEXTC_0340000013676	STAG1		5110.27	5347.4	5063.52	5395.49	1	2.61893e-17	0.678973	7.1224e-06	0.000358865	0.00114072	1.17142e-06	0.196687	0.220748	0.216585	0.203579	0.1624	animal	0.213046	0.227024	0.212551	0.18254	0.164839	animal	0.213855	0.214968	0.209779	0.184297	0.177101	animal	0.211043	0.223178	0.21045	0.184434	0.170895	animal
AMEXTC_0340000013678			207.121	252.362	248.474	279.125	0.206494	1.35488e-07	0.221433	4.49214e-07	0.571417	0.27386	0.124402	0.120017	0.135117	0.179956	0.175249	0.389661	vegetal	0.196995	0.178536	0.16896	0.207233	0.248276	undefined	0.194929	0.172111	0.156588	0.231178	0.245194	undefined	0.14911	0.176619	0.20033	0.225905	0.248036	undefined
AMEXTC_0340000013686	MOB1B	AMEXTC_0340000001174	1942.45	4657.52	4598.36	4693.57	1	0.842814	1.16113e-05	0.375691	1	0.623153	0.866489	0.202382	0.238282	0.227694	0.156153	0.175488	animal	0.207618	0.205329	0.195714	0.208533	0.182806	undefined	0.21083	0.200981	0.213528	0.190987	0.183674	undefined	0.19175	0.214944	0.207097	0.190598	0.195611	animal	transcription at 4-cell stage
AMEXTC_0340000013730			734.359	608.322	768.69	756.885	1	0.304429	0.742338	0.00505345	0.339484	0.542773	1	0.228101	0.224754	0.228646	0.161401	0.157098	undefined	0.232318	0.193629	0.229686	0.192268	0.152099	extreme animal	0.193361	0.194547	0.222322	0.210741	0.179029	undefined	0.181131	0.20789	0.21014	0.206459	0.194379	undefined
AMEXTC_0340000013788			1661.69	1734.9	1569.48	1498.12	1	0.000155602	0.734413	1.01591e-05	0.0199374	0.101993	0.725923	0.228275	0.217541	0.224645	0.170222	0.159317	extreme animal	0.1987	0.250468	0.196993	0.20123	0.152609	animal	0.226017	0.206945	0.223509	0.188374	0.155155	extreme animal	0.220371	0.213902	0.198204	0.196372	0.171151	extreme animal
AMEXTC_0340000013804			549.353	769.719	593.867	698.346	1	0.459804	0.417481	0.94758	0.00686853	1	0.980121	0.250806	0.227452	0.231598	0.160898	0.129246	extreme animal	0.190472	0.288779	0.16148	0.235548	0.123721	animal	0.185989	0.160848	0.24466	0.246816	0.161686	undefined	0.172768	0.193894	0.213807	0.265255	0.154275	undefined
AMEXTC_0340000013808			787.482	308.62	365.113	419.689	1	0.108337	4.00721e-08	0.000563222	1	1	0.668982	0.238418	0.232137	0.242386	0.156116	0.130944	undefined	0.195575	0.204207	0.214471	0.200238	0.185509	undefined	0.194182	0.20354	0.207029	0.21233	0.182918	undefined	0.224051	0.225573	0.198859	0.18684	0.164677	animal
AMEXTC_0340000013824	MAGI3		380.439	93.469	177.265	241.502	1	0.381628	0.0206081	0.826281	0.000387532	1	0.935218	0.100491	0.0701332	0.110476	0.349759	0.369141	vegetal	0	0.144879	0.0293295	0.136317	0.689475	extreme vegetal	0.348981	0.115629	0.302572	0.0961347	0.136683	extreme animal	0.120975	0.0384881	0.276317	0.138287	0.425932	vegetal
AMEXTC_0340000013833	ZMYM3		1472.65	980.901	1230.1	908.986	1	0.000164514	0.0131779	2.64319e-05	0.501585	0.604968	0.82835	0.155565	0.153971	0.127167	0.104727	0.45857	undefined	0.162941	0.122877	0.143618	0.268265	0.302299	vegetal	0.182642	0.144963	0.192781	0.216047	0.263566	undefined	0.131727	0.167643	0.205059	0.246469	0.249102	undefined		Vegetal at the 1-cell stage, gradual decrease in late stages
AMEXTC_0340000013834	TCF3		2150.58	2053.25	2014.55	2409.8	1	0.000256329	0.834615	3.16755e-09	0.164176	0.0143696	0.282346	0.250104	0.222378	0.238966	0.159804	0.128747	extreme animal	0.254466	0.2	0.231763	0.182563	0.131209	extreme animal	0.220359	0.2127	0.215986	0.193612	0.157344	extreme animal	0.2005	0.208705	0.211299	0.203571	0.175925	undefined
AMEXTC_0340000013845			0	0	0.266174	39.7911	1	1	1.63531e-07			1	0.982087	0	0	0	0	0	undefined	0	0	0	0	0	undefined	0	1	0	0	0	animal	0.366508	0.0857671	0.236722	0.0863199	0.224682	extreme animal
AMEXTC_0340000013866		AMEXTC_0340000043055	73.0005	130.542	101.968	138.312	0.00686433	0.146578	0.0752661	2.80952e-11	0.861652	1	0.892983	0.18396	0.195221	0.0724989	0.0148589	0.533461	extreme vegetal	0.147997	0.150312	0.18688	0.298173	0.216638	vegetal	0.200549	0.170427	0.164134	0.244554	0.220336	undefined	0.135671	0.145914	0.235777	0.244525	0.238114	undefined
AMEXTC_0340000013891	ARVCF	AMEXTC_0340000005541, AMEXTC_0340000022271, AMEXTC_0340000047225, AMEXTC_0340000163557, AMEXTC_0340000163556	87.1229	40.3886	18.3239	38.42	1	0.577132	0.705605	0.759658	3.63852e-06	1	1	0.281173	0.0716908	0.0509879	0.351335	0.244813	vegetal	0	0.113163	0.181155	0.0201125	0.685569	extreme vegetal	0.37045	0	0	0.0108048	0.618745	extreme vegetal	0.0951162	0.110727	0.164733	0.370324	0.2591	vegetal
AMEXTC_0340000013920			0	0	0.793029	94.5529	1	1	3.10147e-15			1	1	0	0	0	0	0	undefined	0	0	0	0	0	undefined	0	0.343539	0	0.656461	0	vegetal	0.230141	0.212078	0.176959	0.176648	0.204174	extreme animal
AMEXTC_0340000013927			2.62702	1.48115	6.4907	113.12	1	0.399867	6.67138e-24	1	1	1	0.84662	0.171518	0.172763	0.0963352	0	0.559383	extreme vegetal	0.490254	0.265643	0	0.244103	0	undefined	0.318237	0.24325	0.0942878	0.0281146	0.31611	extreme animal	0.239872	0.239111	0.179279	0.152583	0.189155	extreme animal
AMEXTC_0340000013933			95.0847	95.6219	94.5423	108.796	1	2.03205e-14	0.931738	4.15998e-08	0.410855	0.000137643	0.00792746	0.123404	0.0954587	0.100282	0.220314	0.460542	vegetal	0.159146	0.117959	0.187913	0.195396	0.339585	vegetal	0.118393	0.143075	0.17645	0.16586	0.396223	vegetal	0.125571	0.154727	0.163482	0.277659	0.278561	vegetal
AMEXTC_0340000013982			1.58248	0.389328	7.01572	164.807	1	0.743103	2.98185e-15		1	1	1	0.612906	0.387094	0	0	0	undefined	1	0	0	0	0	undefined	0.364143	0.124545	0.144359	0.0972443	0.269708	extreme animal	0.236144	0.238693	0.154814	0.186024	0.184324	animal
AMEXTC_0340000013987	CLCN7		2206.63	1905.39	2280.93	2460.02	1	1.79199e-16	0.351429	5.07608e-11	0.0161743	4.3817e-20	4.28151e-31	0.184516	0.162646	0.183023	0.178565	0.29125	undefined	0.171837	0.146264	0.185013	0.225627	0.271259	undefined	0.151	0.148449	0.174965	0.223936	0.301649	vegetal	0.120882	0.147431	0.192539	0.249911	0.289237	vegetal
AMEXTC_0340000014004			1724.94	1667.66	1590.74	1849.76	1	1.83636e-11	0.419326	4.02648e-05	0.00434284	0.0632775	0.000914495	0.229107	0.2327	0.224886	0.161331	0.151976	animal	0.240037	0.214529	0.219917	0.18865	0.136868	extreme animal	0.213607	0.215858	0.209853	0.190261	0.170421	animal	0.198723	0.23102	0.201596	0.204011	0.164651	animal
AMEXTC_0340000014031	TOGARAM2		73.7767	0.389328	0	1.81514	1	1	8.22997e-16	0.982695	1		1	0.26227	0.194827	0.164011	0.188885	0.190007	undefined	0	0	1	0	0	central	0	0	0	0	0	undefined	0.126969	0.116127	0.149737	0.344097	0.263071	vegetal
AMEXTC_0340000014033			1332.16	1138.19	1243.74	1442.74	1	2.11917e-05	0.662447	3.90355e-12	0.0259142	5.63043e-07	0.780194	0.240609	0.234364	0.240225	0.141556	0.143246	extreme animal	0.255848	0.191881	0.229834	0.191479	0.130958	extreme animal	0.238727	0.220045	0.20879	0.179662	0.152776	extreme animal	0.200095	0.198088	0.219876	0.19822	0.183721	undefined
AMEXTC_0340000014054			43.8682	93.1895	71.0098	82.8203	0.019595	0.39048	0.00164654	0.0328175	0.875423	0.766683	0.633627	0.294088	0.324966	0.237737	0.0948617	0.0483471	animal	0.26265	0.211898	0.206344	0.160795	0.158314	extreme animal	0.178651	0.139332	0.20442	0.257416	0.220181	undefined	0.18677	0.264593	0.210625	0.194191	0.143822	animal
AMEXTC_0340000014082	NUSAP1		950.209	40.8397	32.8648	35.1238	1	0.938593	9.48504e-48	1	1	1	0.958647	0.187904	0.201499	0.201079	0.197932	0.211587	undefined	0.34424	0.114016	0.291596	0.106492	0.143657	extreme animal	0.165611	0.200144	0.147394	0.147761	0.33909	undefined	0.26744	0.197986	0.243056	0.209627	0.0818905	extreme animal	degradation at 4-cell stage
AMEXTC_0340000014098	DHX36		1694.73	1467.25	1552.05	1469.84	4.24583e-10	8.85255e-44	0.649431	1.69236e-192	9.7657e-27	2.85736e-31	1.00723e-20	0.0992696	0.113106	0.114976	0.237445	0.435203	vegetal	0.139624	0.147223	0.156457	0.206832	0.349865	vegetal	0.143266	0.150427	0.184976	0.223395	0.297936	vegetal	0.167879	0.159621	0.175878	0.223996	0.272627	undefined
AMEXTC_0340000014099			0.70889	0.945482	27.0619	454.356	1	0.969117	2.21747e-05		1	1	0.112661	1	0	0	0	0	undefined	0	0	1	0	0	central	0.113226	0.251181	0.185331	0.189211	0.261052	undefined	0.223134	0.139219	0.176817	0.162409	0.298421	undefined	transcription at 64-cell stage
AMEXTC_0340000014114	VIRMA		2677.08	2121.09	2550.5	2296.47	1	0.112609	0.43832	0.376971	0.104646	0.00211657	0.234517	0.19585	0.197636	0.218745	0.191771	0.196	undefined	0.213684	0.196181	0.231552	0.182963	0.17562	undefined	0.208864	0.215936	0.218632	0.186236	0.170332	undefined	0.211754	0.204369	0.197553	0.204322	0.182001	extreme animal
AMEXTC_0340000014145			207.297	159.042	172.816	191.646	0.60775	1.63936e-78	0.73487	8.77825e-46	1.59414e-15	2.03158e-19	8.91509e-22	0.0360726	0.0191406	0.0521125	0.206032	0.686642	extreme vegetal	0.0480174	0.0411154	0.0789154	0.224131	0.60782	extreme vegetal	0.0385765	0.0417945	0.0875995	0.317047	0.514983	vegetal	0.0865809	0.0587783	0.135631	0.263317	0.455693	vegetal
AMEXTC_0340000014160			16.0193	6.19735	0	48.8559	1	0.27055	0.00163164	0.819919	1		0.182095	0.878244	0.121756	0	0	0	undefined	0.79277	0	0.20723	0	0	extreme animal	0	0	0	0	0	undefined	0.205797	0.199134	0.413955	0.181114	0	central
AMEXTC_0340000014214	CENPC		1090.39	1173.93	1084.97	1272.78	1	3.31516e-08	0.327594	0.0124396	0.0894669	0.00471957	0.33628	0.205049	0.242244	0.207905	0.178691	0.166112	animal	0.247944	0.226518	0.202296	0.180461	0.14278	extreme animal	0.231787	0.221986	0.211104	0.181727	0.153396	extreme animal	0.208296	0.212757	0.210359	0.195582	0.173006	animal
AMEXTC_0340000014219	RNF20		141.924	102.765	118.048	105.416	0.90878	0.174666	0.645237	0.00682935	0.48129	1	0.936074	0.277867	0.180404	0.244935	0.230176	0.0666194	extreme animal	0.205496	0.152094	0.289807	0.198562	0.154041	undefined	0.171855	0.198087	0.249031	0.187568	0.193459	undefined	0.140826	0.177553	0.247021	0.178912	0.255688	undefined
AMEXTC_0340000014246			170.453	121.789	113.308	86.3805	1	0.264782	9.79969e-06	0.80548	1	0.941917	1	0.203416	0.153184	0.200793	0.195913	0.246693	undefined	0.20587	0.158041	0.218593	0.228263	0.189233	undefined	0.19203	0.169318	0.229937	0.253589	0.155127	undefined	0.177036	0.202162	0.224711	0.210286	0.185805	undefined
AMEXTC_0340000014248			334.729	188.372	287.455	276.344	0.00112631	8.8641e-43	0.268986	7.24842e-31	4.70407e-09	1.13088e-28	1.74182e-34	0.0248478	0.026598	0.0425967	0.0294819	0.876476	extreme vegetal	0.10284	0.0576659	0.119553	0.155584	0.564358	extreme vegetal	0.0924744	0.0750487	0.0740062	0.219561	0.53891	extreme vegetal	0.0749531	0.0712577	0.114403	0.231212	0.508174	extreme vegetal
AMEXTC_0340000014280	ADGRG1		243.787	148.671	265.554	128.812	1	0.00265643	0.0236802	0.302461	0.459581	0.005833	0.277294	0.228135	0.190277	0.152748	0.171535	0.257304	undefined	0.174129	0.100454	0.184771	0.238522	0.302124	vegetal	0.174722	0.133377	0.14498	0.277767	0.269153	vegetal	0.124146	0.138845	0.191205	0.260775	0.285028	vegetal
AMEXTC_0340000014293	ADIPOR2	AMEXTC_0340000005908	300.095	176.762	176.424	213.332	1	0.231585	7.76718e-05	0.928751	1	1	0.788764	0.187674	0.142819	0.225087	0.208879	0.235541	undefined	0.182179	0.205136	0.152832	0.28953	0.170323	undefined	0.167113	0.167184	0.223298	0.213505	0.228901	undefined	0.177649	0.0980642	0.214729	0.254195	0.255362	vegetal
AMEXTC_0340000014300	TMEM184B	AMEXTC_0340000001772, AMEXTC_0340000005922, AMEXTC_0340000010115	566.169	1033.25	1089.48	1285.88	1.52598e-12	0.490831	0.000716749	0.0611437	0.523877	1	1	0.470456	0.223348	0.235455	0	0.0707406	extreme animal	0.234492	0.189644	0.21718	0.187994	0.17069	extreme animal	0.202361	0.196961	0.190871	0.207485	0.202322	undefined	0.195967	0.188908	0.201623	0.202047	0.211455	undefined		Homogeneous/slightly animal in early stages, animal at the 1K cell stage
AMEXTC_0340000014308	MAG		112.411	212.641	222.872	226.843	1	0.793994	3.88814e-06	0.667463	1	1	1	0.234104	0.15821	0.148613	0.253406	0.205667	undefined	0.203883	0.195878	0.197239	0.204844	0.198156	undefined	0.232953	0.182179	0.210793	0.179777	0.194298	extreme animal	0.191325	0.222162	0.177275	0.223614	0.185624	undefined
AMEXTC_0340000014322			1114.78	1342.49	1268.39	1463.94	1	1.24632e-06	0.0141459	0.000281587	0.273548	9.89098e-06	0.830116	0.195658	0.237857	0.225418	0.166467	0.174601	animal	0.227193	0.244853	0.218513	0.163911	0.14553	animal	0.214329	0.230031	0.213887	0.184022	0.157732	animal	0.208932	0.217001	0.198136	0.192298	0.183633	animal
AMEXTC_0340000014339			790.572	1045.58	1129.2	1073.91	1	0.991798	0.00181444	0.67522	1	0.698658	1	0.182825	0.195323	0.216607	0.181834	0.223412	undefined	0.197737	0.220347	0.197127	0.191648	0.193141	animal	0.215206	0.18719	0.214716	0.186948	0.19594	extreme animal	0.206499	0.198444	0.194137	0.206188	0.194732	undefined
AMEXTC_0340000014347			93.2952	39.5254	26.5388	50.7735	1	0.632087	5.98736e-08	0.8572	1	0.909769	0.974455	0.154175	0.194145	0.213488	0.173933	0.264259	undefined	0.211401	0.1419	0.218986	0.167643	0.26007	undefined	0.172858	0.135401	0.247158	0.29415	0.150434	undefined	0.258941	0.163215	0.161712	0.184987	0.231145	undefined
AMEXTC_0340000014351	TBC1D23	AMEXTC_0340000217232, AMEXTC_0340000217231	631.382	721.852	651.268	736.145	1	3.89412e-06	0.466973	0.000145478	0.62652	0.148698	0.0195873	0.236374	0.233379	0.206308	0.192128	0.131811	extreme animal	0.222045	0.2379	0.190323	0.203146	0.146585	animal	0.20902	0.21246	0.245699	0.165968	0.166854	undefined	0.227823	0.207481	0.211708	0.204279	0.148709	extreme animal
AMEXTC_0340000014370	TCTEX1D1		190.245	331.214	298.407	338.847	1	0.0483741	0.00475078	0.591808	0.938139	0.434771	0.767297	0.231569	0.228794	0.20687	0.193406	0.139361	extreme animal	0.218784	0.226683	0.2113	0.169338	0.173894	animal	0.189768	0.24839	0.207705	0.190439	0.163698	animal	0.181232	0.234993	0.197965	0.198318	0.187493	animal
AMEXTC_0340000014385	CSNK1G1		515.63	2404.01	2204.04	2550.63	1	0.469609	1.01453e-24	0.66455	0.0107553	1	0.779632	0.176944	0.320504	0.136365	0.316274	0.0499135	animal	0.222978	0.23626	0.227666	0.180068	0.133027	animal	0.202254	0.203699	0.22244	0.183968	0.187639	undefined	0.173013	0.212005	0.235058	0.200671	0.179254	undefined	transcription at 4-cell stage
AMEXTC_0340000014396	ZBTB18	AMEXTC_0340000210200	3543.54	3098.84	3529.34	3343.41	1.99267e-14	8.65491e-101	0.497799	5.96707e-73	5.79123e-51	2.36158e-89	1.99571e-93	0.0895712	0.0843829	0.0992538	0.143903	0.582889	extreme vegetal	0.134644	0.130249	0.129658	0.192024	0.413425	vegetal	0.117144	0.120948	0.142661	0.218002	0.401246	vegetal	0.129777	0.137078	0.152918	0.233535	0.346691	vegetal
AMEXTC_0340000014421			0	127.274	140.093	162.536	1	0.223253	1.66219e-30		0.0400377	1	0.948366	0	0	0	0	0	undefined	0.336239	0.2049	0.201352	0.120612	0.136896	extreme animal	0.200336	0.200296	0.220003	0.22316	0.156204	undefined	0.198093	0.253163	0.204103	0.185173	0.159468	animal
AMEXTC_0340000014436			161.268	161.983	169.222	149.453	6.37306e-12	2.47054e-11	0.855453	1.16348e-23	0.544264	0.141255	0.135079	0.110834	0.0626799	0.084528	0.153654	0.588304	extreme vegetal	0.182648	0.15945	0.17187	0.219651	0.266381	undefined	0.14442	0.169745	0.18124	0.239619	0.264976	vegetal	0.224136	0.167721	0.170891	0.163408	0.273843	undefined
AMEXTC_0340000014475			612.288	559.844	547.452	741.43	1	0.00983612	0.613031	0.00195927	0.129523	1	1.60349e-05	0.214987	0.237918	0.217217	0.111757	0.218122	animal	0.256895	0.232629	0.209641	0.154662	0.146173	extreme animal	0.207084	0.216923	0.202495	0.197228	0.17627	animal	0.240327	0.241603	0.19062	0.163103	0.164347	animal
AMEXTC_0340000014532	GSPT1		500.435	315.006	307.071	192.099	1	0.983799	0.00599172	0.817421	0.996492	1	0.976726	0.188617	0.224013	0.0773521	0.278069	0.23195	vegetal	0.214356	0.266923	0.106566	0.15388	0.258274	undefined	0.226018	0.136468	0.194038	0.222137	0.221339	undefined	0.211249	0.155893	0.254405	0.214203	0.164251	undefined
AMEXTC_0340000014545	FDX1	AMEXTC_0340000066761	565.405	574.164	514.343	388.176	1	0.000784089	0.00425778	0.98052	0.0244466	0.413513	0.011031	0.19382	0.212135	0.231446	0.189176	0.173423	undefined	0.196795	0.276948	0.269443	0.174824	0.0819904	animal	0.254669	0.259276	0.194665	0.158085	0.133305	animal	0.340853	0.270349	0.111279	0.165691	0.111828	undefined
AMEXTC_0340000014585	LMNB2	AMEXTC_0340000018786	6485.56	5208.28	5260.49	5402.64	1	0.932891	0.00814831	0.695491	0.983573	1	1	0.194453	0.184306	0.216642	0.205373	0.199226	undefined	0.194115	0.205388	0.197196	0.179101	0.224202	undefined	0.196148	0.199061	0.188447	0.202058	0.214287	undefined	0.206567	0.224147	0.191282	0.180947	0.197057	animal
AMEXTC_0340000014611			1.08138	0.389328	0.884569	112.956	1	0.847322	1.77124e-31		1	1	0.669775	0	0.47943	0	0	0.52057	extreme vegetal	0	0	0	1	0	vegetal	0	0.746394	0	0.253606	0	animal	0.261364	0.218165	0.19099	0.186438	0.143044	extreme animal
AMEXTC_0340000014614			109.077	169.511	204.015	192.864	1	0.0338866	3.48097e-05	0.82757	1	0.757921	0.754059	0.248236	0.164574	0.192135	0.210677	0.184378	extreme animal	0.226995	0.187344	0.179402	0.213241	0.193019	undefined	0.242246	0.194639	0.203665	0.194532	0.164917	extreme animal	0.243894	0.212263	0.184152	0.146986	0.212704	extreme animal
AMEXTC_0340000014615	FN1	AMEXTC_0340000018823	8225.57	4364.99	5594.69	4619.84	0.0817785	0.00100399	0.000104132	0.0096498	0.0126574	2.32179e-10	2.49804e-07	0.263032	0.209815	0.172894	0.125987	0.228271	extreme animal	0.207898	0.114368	0.175849	0.209236	0.292649	vegetal	0.163188	0.161668	0.17016	0.225794	0.279191	vegetal	0.109956	0.139769	0.196542	0.242319	0.311413	vegetal
AMEXTC_0340000014633	IRF6		192.36	198.147	190.742	209.462	1	0.625204	0.992356	7.76937e-05	1	1	0.971942	0.0590324	0.173336	0.128233	0.225787	0.413612	vegetal	0.20299	0.233037	0.2339	0.161602	0.16847	undefined	0.140745	0.235507	0.163969	0.206342	0.253437	undefined	0.218973	0.184154	0.197697	0.112108	0.287067	undefined
AMEXTC_0340000014647	TNIP1	AMEXTC_0340000010453	906.767	805.775	829.845	960.966	1	0.863353	0.580012	0.812197	1	1	6.73315e-06	0.202336	0.175106	0.225295	0.231792	0.165472	undefined	0.214744	0.236154	0.193832	0.165084	0.190186	animal	0.204432	0.197649	0.187712	0.220113	0.190093	undefined	0.23381	0.222638	0.217777	0.145413	0.180361	extreme animal
AMEXTC_0340000014661		AMEXTC_0340000018878	198.893	52.0334	81.3943	43.3174	1	0.991413	2.69647e-08	0.358157	0.265483	1	1	0.246979	0.227511	0.17958	0.123016	0.222914	extreme animal	0	0.0589943	0.117111	0.358646	0.465249	vegetal	0.17289	0.285242	0.136686	0.405183	0	undefined	0.137673	0.162752	0.226871	0.0898887	0.382814	undefined
AMEXTC_0340000014674	DYNC1I2	AMEXTC_0340000147368	514.009	0	0	0	1	1	2.40976e-177	0.718458				0.2375	0.238893	0.26859	0.150258	0.104759	undefined	0	0	0	0	0	undefined	0	0	0	0	0	undefined	0	0	0	0	0	undefined	degradation at 4-cell stage
AMEXTC_0340000014765	CAMSAP2		1444.17	1373.63	1602.67	1357.46	1	3.4686e-24	0.404399	1.18968e-27	5.04783e-05	2.53988e-14	1.88614e-10	0.170248	0.149975	0.143626	0.166714	0.369438	vegetal	0.163309	0.150385	0.183533	0.205239	0.297534	vegetal	0.156304	0.166222	0.183054	0.210454	0.283965	undefined	0.187566	0.153744	0.182114	0.213394	0.263181	undefined
AMEXTC_0340000014770	MAP2K2		1367.11	1508.98	1506.98	1681.62	1	3.43133e-10	0.00481839	0.000450449	0.927737	0.12373	0.0037619	0.226636	0.215032	0.206735	0.196319	0.155279	extreme animal	0.20911	0.209434	0.203803	0.185254	0.192399	animal	0.212066	0.212254	0.208139	0.199516	0.168025	animal	0.223516	0.214804	0.197466	0.192741	0.171473	extreme animal
AMEXTC_0340000014795	SRCIN1	AMEXTC_0340000019004	111.045	208.984	283.793	265.204	1	1	2.72812e-06	1	1	1	1	0.123016	0.28135	0.272665	0.155926	0.167044	animal	0.162635	0.169803	0.207042	0.195733	0.264787	undefined	0.236729	0.235774	0.219215	0.165266	0.143016	extreme animal	0.200843	0.181768	0.219235	0.221276	0.176878	undefined
AMEXTC_0340000014822	TRAK1	AMEXTC_0340000027405, AMEXTC_0340000048114	223.451	181.077	253.601	179	1	1	0.744263	0.000671842	0.971391	1	1	0.206948	0.342393	0.262132	0	0.188528	animal	0.42264	0.144962	0	0.267894	0.164503	undefined	0.134746	0.262793	0.114736	0.211075	0.27665	undefined	0.223711	0.149437	0.26095	0.107534	0.258367	undefined
AMEXTC_0340000014829	HNRNPU	AMEXTC_0340000209881	2746.35	2667.36	3039.82	2578.26	1	0.176595	0.623519	0.00347159	0.733638	1	0.851379	0.165364	0.158388	0.184445	0.241424	0.25038	undefined	0.196963	0.170583	0.210828	0.190289	0.231336	undefined	0.193602	0.215199	0.201451	0.189436	0.200312	animal	0.20735	0.176749	0.196126	0.202263	0.21751	undefined
AMEXTC_0340000014830			0.372494	0.776662	0.842462	84.6423	1	0.90524	3.71992e-26		1	1	0.912265	0	0	1	0	0	central	0.464175	0.535825	0	0	0	animal	0.188985	0	0	0.493694	0.31732	vegetal	0.266183	0.20964	0.176819	0.190556	0.156801	extreme animal
AMEXTC_0340000014843	VEGFA		100.788	2.98079	10.4559	18.3148	1	0.993134	4.73447e-06	1	1	1	1	0.223494	0.177256	0.225505	0.192146	0.1816	undefined	0.0820474	0	0.264674	0.0878672	0.565412	extreme vegetal	0.226847	0.381797	0	0.277854	0.113502	animal	0.158933	0.345569	0.174747	0.189674	0.131077	animal
AMEXTC_0340000014857	MGA		1652.01	1412.44	1720.53	1617.8	1	0.000866215	0.871484	2.00489e-11	0.117761	5.23909e-06	0.509092	0.25757	0.226513	0.21798	0.15284	0.145097	extreme animal	0.254026	0.199482	0.225498	0.180411	0.140583	extreme animal	0.214967	0.233587	0.217266	0.189097	0.145083	animal	0.240944	0.201182	0.204245	0.181058	0.17257	extreme animal
AMEXTC_0340000014861			119.976	182.969	146.106	104.459	1	0.40081	0.833999	0.00110996	0.531355	0.026761	0.909728	0.285326	0.224585	0.179928	0.265457	0.0447042	extreme animal	0.195795	0.334276	0.212259	0.142972	0.114697	animal	0.395379	0.234115	0.128167	0.14091	0.10143	extreme animal	0.231914	0.216749	0.314266	0.110782	0.12629	central
AMEXTC_0340000014876		AMEXTC_0340000006473, AMEXTC_0340000010667, AMEXTC_0340000023253, AMEXTC_0340000039895, AMEXTC_0340000039894, AMEXTC_0340000044040, AMEXTC_0340000048157	1.45388	1.162	4.01824	117.797	1	0.394924	3.24431e-17		1	1	0.496877	0.364293	0	0	0.635707	0	vegetal	0	0.238391	0	0.761609	0	vegetal	0.657724	0.342276	0	0	0	undefined	0.286519	0.320101	0.169582	0.168865	0.0549322	animal
AMEXTC_0340000014916	SPEN		164.247	155.703	179.685	128.228	1	0.845571	0.668386	0.00866514	1	1	1	0.274308	0.238907	0.211524	0.114387	0.160874	extreme animal	0.217587	0.179116	0.220367	0.190932	0.192	undefined	0.19491	0.18198	0.178962	0.200543	0.243605	undefined	0.204376	0.217028	0.196319	0.175496	0.206782	animal
AMEXTC_0340000014938	SEC61A1		159.402	251.548	298.506	245.31	1	0.722874	0.00258215	0.923291	0.972676	0.833381	1	0.225956	0.200098	0.152916	0.288668	0.132363	undefined	0.181877	0.199931	0.157647	0.215851	0.244694	undefined	0.1742	0.175028	0.177271	0.244815	0.228686	undefined	0.193809	0.183972	0.214531	0.184014	0.223674	undefined
AMEXTC_0340000014953			13.7983	13.1628	17.8322	227.777	1	0.373439	0.000228566	0.996132	1	0.99899	1	0.489653	0	0.510347	0	0	undefined	0.110905	0	0	0.889095	0	vegetal	0	0	0.200844	0.600605	0.198551	vegetal	0.276994	0.174754	0.251876	0.10349	0.192886	extreme animal
AMEXTC_0340000014989			168.245	286.44	233.071	264.948	1	0.797438	0.735678	1	0.00237576	0.771514	0.942503	0.284674	0.316538	0.0825468	0.0126697	0.303571	animal	0.128691	0.236235	0.00101234	0.28649	0.347571	vegetal	0.179593	0.140988	0.167217	0.401222	0.11098	vegetal	0.0411605	0.155121	0.151819	0.22315	0.42875	vegetal
AMEXTC_0340000015010			473.541	389.532	427.168	448.394	1	0.00127106	0.696366	0.000603518	0.65124	0.240322	0.36652	0.222709	0.247693	0.235164	0.167739	0.126696	animal	0.261742	0.167475	0.213478	0.190519	0.166787	extreme animal	0.195884	0.195412	0.216009	0.236135	0.156561	undefined	0.213073	0.214461	0.205389	0.210211	0.156865	animal
AMEXTC_0340000015055		AMEXTC_0340000084384, AMEXTC_0340000239351	1380.75	1668.99	1232.89	1576.24	1	0.473955	0.494283	0.00301994	0.229534	1.48656e-08	1	0.16838	0.201553	0.21697	0.233653	0.179445	undefined	0.193405	0.239472	0.206886	0.189445	0.170792	animal	0.224152	0.23887	0.214144	0.159328	0.163506	animal	0.206433	0.204829	0.198579	0.198755	0.191403	extreme animal
AMEXTC_0340000015075			76.2323	164.009	173.48	161.293	1	0.967279	0.00153042	0.965096	1	1	0.949323	0.148697	0.168954	0.207	0.264336	0.211014	undefined	0.229431	0.198978	0.21421	0.187582	0.169798	extreme animal	0.215018	0.183778	0.230894	0.175773	0.194536	undefined	0.208374	0.185531	0.193634	0.173054	0.239406	undefined
AMEXTC_0340000015081			1770.63	1849.82	1718.38	2089.58	1	3.97838e-26	0.647117	1.64401e-19	1.03163e-19	1.79794e-09	9.08956e-12	0.230619	0.236122	0.272259	0.163493	0.0975066	undefined	0.258115	0.234145	0.23774	0.167716	0.102285	extreme animal	0.240324	0.235413	0.220169	0.172838	0.131256	extreme animal	0.239847	0.23879	0.208318	0.178003	0.135043	extreme animal
AMEXTC_0340000015120			14.6424	30.6432	55.5577	45.0689	1	0.942223	0.00260519	1	1	1	1	0.186918	0.237261	0.269504	0.21125	0.0950679	undefined	0.0856948	0.207445	0.15423	0.204945	0.347686	vegetal	0.113715	0.247381	0.260014	0.156467	0.222423	undefined	0.194565	0.142083	0.149238	0.249055	0.26506	vegetal
AMEXTC_0340000015126			4.20874	2.64515	3.67447	169.961	1	0.164786	3.77759e-53	1	1	1	0.480264	0.308173	0.363381	0.155798	0	0.172647	animal	0.15101	0.349549	0.387207	0.112234	0	undefined	0.291586	0.456953	0.126256	0.125205	0	animal	0.293115	0.18526	0.169486	0.166928	0.185212	extreme animal
AMEXTC_0340000015132	HECTD1	AMEXTC_0340000010926, AMEXTC_0340000185318, AMEXTC_0340000185317	1808.12	1562.42	1610.97	1454.86	1	0.575093	0.674843	0.912375	1	0.743684	0.00404535	0.199968	0.16732	0.210279	0.22124	0.201193	undefined	0.220921	0.182436	0.243737	0.17063	0.182276	undefined	0.177896	0.211129	0.223406	0.213679	0.17389	undefined	0.176341	0.164677	0.238028	0.214803	0.206151	undefined
AMEXTC_0340000015162	USP4		855.12	738.625	783.72	864.395	1	0.0630435	0.452417	0.000724289	1	1	0.225652	0.230669	0.242774	0.174891	0.1709	0.180767	animal	0.218032	0.212754	0.195361	0.207867	0.165986	extreme animal	0.201194	0.211333	0.20214	0.197003	0.188331	animal	0.217539	0.18876	0.201032	0.219919	0.17275	undefined
AMEXTC_0340000015176	KIAA1324L	AMEXTC_0340000010969	1812.17	1320.34	1913.03	1400.46	2.96422e-13	3.91425e-174	0.441329	9.18217e-284	6.93567e-251	7.69498e-110	0	0.00395809	0.0024429	0.00457287	0.0672353	0.921791	extreme vegetal	0.0057344	0.0059694	0.0291198	0.134686	0.82449	extreme vegetal	0.00491359	0.0109755	0.044327	0.196008	0.743776	extreme vegetal	0.00936999	0.0148729	0.0584125	0.261863	0.655481	extreme vegetal
AMEXTC_0340000015235	ATRX		5607.75	5747.75	5144.38	6400.52	1	2.03037e-15	0.412024	3.16422e-31	7.85738e-09	3.80233e-06	3.90928e-09	0.216548	0.254015	0.250706	0.174187	0.104544	animal	0.238994	0.232797	0.220371	0.165588	0.14225	extreme animal	0.238014	0.220245	0.211324	0.176624	0.153793	extreme animal	0.223425	0.214141	0.215424	0.186726	0.160283	extreme animal
AMEXTC_0340000015239			4.08014	4.68445	2.79173	68.9118	1	0.913312	4.64205e-14	0.997016	1	1	0.934565	0.689387	0.0713255	0.0978277	0.14146	0	extreme animal	0.189621	0.148092	0.418814	0.0642539	0.179219	central	0.162372	0	0.32681	0.374502	0.136317	vegetal	0.191213	0.197552	0.124143	0.228968	0.258124	undefined
AMEXTC_0340000015291			31.4545	85.37	91.6294	85.5178	1	0.960344	3.02608e-06	0.874966	1	0.991374	1	0.206424	0.214757	0.264554	0.22741	0.0868545	undefined	0.185818	0.235213	0.241096	0.214474	0.123399	undefined	0.16718	0.229193	0.159857	0.206105	0.237665	undefined	0.214565	0.180167	0.199788	0.22609	0.179389	undefined
AMEXTC_0340000015315	CHRNA10		240.216	172.631	150.05	139.014	1	0.721973	0.00182603	0.799372	1	1	0.995389	0.176585	0.199603	0.171806	0.194634	0.257372	undefined	0.173136	0.222237	0.197129	0.183523	0.223975	undefined	0.18679	0.188162	0.228873	0.172167	0.224008	undefined	0.199395	0.209139	0.2347	0.195647	0.161118	undefined
AMEXTC_0340000015323			168.037	169.184	153.5	182.726	1	0.000457873	0.778432	0.00252742	0.904733	0.545746	0.935847	0.245725	0.283534	0.21522	0.158066	0.0974549	animal	0.233163	0.218759	0.223906	0.174284	0.149889	extreme animal	0.253628	0.207059	0.195783	0.173458	0.170073	extreme animal	0.192127	0.198646	0.221973	0.222148	0.165106	undefined
AMEXTC_0340000015329	ZBTB11	AMEXTC_0340000002799	339.753	40.6761	0.620226	46.4702	1		0.0931616	0.00107393	1	1	0.993621	0.247483	0.0319956	0.349254	0	0.371267	undefined	0	0.0182168	0.981783	0	0	central	0	1	0	0	0	animal	0.00583499	0	0.106455	0	0.88771	extreme vegetal
AMEXTC_0340000015334			52.5374	3.49598	11.54	56.9391	0.838248	0.673287	3.00852e-08	0.0118972	1	0.656352	0.950705	0.156485	0.0437516	0.0502164	0.078103	0.671444	extreme vegetal	0.403831	0	0.47668	0	0.119488	undefined	0.270791	0.0784475	0	0.323378	0.327384	vegetal	0.133384	0.359515	0.173461	0.247133	0.0865066	animal
AMEXTC_0340000015363	DYNLT3	AMEXTC_0340000006960, AMEXTC_0340000027910	61.986	0	0	18.5929	1	0.660404	1.03167e-13	0.000148334			0.934963	0.126968	0.249245	0.423632	0.200155	0	central	0	0	0	0	0	undefined	0	0	0	0	0	undefined	0.309907	0.403617	0.160774	0.125701	0	animal
AMEXTC_0340000015373	PACSIN3	AMEXTC_0340000215404, AMEXTC_0340000215405	1706.58	1202.37	1441.09	1119.16	0.693979	6.50446e-22	0.00418825	4.44775e-25	0.0233302	1.45094e-17	0.000153282	0.0844447	0.118487	0.110112	0.187173	0.499784	vegetal	0.162625	0.137605	0.139429	0.202309	0.358032	vegetal	0.140794	0.183344	0.176001	0.19193	0.30793	undefined	0.137191	0.128348	0.166063	0.229517	0.33888	vegetal		Vegetal at the 1-cell stage, gradual decrease in late stages
AMEXTC_0340000015388			1720.21	1094.83	1015.75	1346.04	1	2.46358e-05	2.84867e-05	0.0297078	0.608966	0.00677692	0.276626	0.200178	0.207854	0.229457	0.188622	0.173888	undefined	0.216317	0.211067	0.224426	0.183718	0.164472	undefined	0.218936	0.221689	0.210754	0.195867	0.152754	animal	0.201715	0.219704	0.216141	0.191795	0.170646	animal
AMEXTC_0340000015473	PHF3		3346.59	2916.85	3058.89	3130.54	1	0.131767	0.758903	0.000953188	0.871078	0.0077942	0.998148	0.21793	0.216764	0.209383	0.176396	0.179527	extreme animal	0.20471	0.200441	0.213736	0.197466	0.183647	undefined	0.203109	0.219099	0.206316	0.192268	0.179209	animal	0.201145	0.199591	0.206797	0.199554	0.192912	undefined
AMEXTC_0340000015501	EFR3B		100.319	68.3532	91.0592	78.1299	1	0.856451	0.735503	1.26044e-07	0.917142	1	0.856627	0.330495	0.129993	0.279119	0.231525	0.0288674	extreme animal	0.303727	0.0973029	0.19298	0.173446	0.232544	undefined	0.233695	0.19931	0.13779	0.167515	0.26169	undefined	0.139201	0.158837	0.172321	0.182504	0.347137	vegetal
AMEXTC_0340000015511	SHF		533.13	4.51961	15.6136	8.56154	0.0680838	0.300663	3.30902e-71	0.988416	1	1	0.981878	0.207574	0.173468	0.196109	0.224479	0.198369	undefined	0.766955	0.233045	0	0	0	undefined	0.154148	0.219351	0.0562969	0.305504	0.264701	vegetal	0.351606	0.0499896	0.0749512	0.0628905	0.460563	vegetal	degradation at 4-cell stage
AMEXTC_0340000015516	CWC22		2150.21	2311.62	2238.45	2348.41	1	0.0154974	0.869441	0.706174	0.523298	4.40153e-05	0.120168	0.185144	0.213171	0.207733	0.204708	0.189244	animal	0.196428	0.241356	0.211631	0.182904	0.16768	animal	0.235016	0.215858	0.217115	0.172972	0.159039	extreme animal	0.195999	0.219251	0.208473	0.191882	0.184396	animal
AMEXTC_0340000015523	CPSF4		2128.26	1819.62	1887.82	1992.56	1	0.00555287	0.45925	0.145355	0.606056	0.969796	0.00953435	0.226277	0.219159	0.206084	0.170697	0.177783	extreme animal	0.212702	0.208474	0.191536	0.21118	0.176107	extreme animal	0.20517	0.199607	0.19592	0.2131	0.186204	undefined	0.226245	0.225154	0.201855	0.17122	0.175526	extreme animal
AMEXTC_0340000015525	BCKDHA	AMEXTC_0340000217882, AMEXTC_0340000217881	988.551	902.203	836.35	882.781	1	3.3387e-10	0.107076	0.627826	0.359539	0.00302406	0.116114	0.208109	0.211465	0.21501	0.188443	0.176974	undefined	0.225691	0.213523	0.195955	0.196025	0.168806	extreme animal	0.227429	0.213243	0.211701	0.182268	0.165359	extreme animal	0.219249	0.211205	0.221724	0.181644	0.166178	undefined
AMEXTC_0340000015546			2.79172	0	2.43401	69.3659	1	0.0950598	3.24286e-13			1	0.233948	0.828402	0	0.171598	0	0	extreme animal	0	0	0	0	0	undefined	0.245851	0	0.0677729	0.686376	0	vegetal	0.282286	0.207838	0.113334	0.255554	0.140988	undefined
AMEXTC_0340000015579			6.10882	4.46194	3.80699	135.325	1	0.0713303	2.91786e-35	1	1	1	0.377256	0.342494	0.286704	0.242449	0.128353	0	extreme animal	0.460685	0.202883	0.168246	0.0756501	0.0925352	extreme animal	0.337465	0.076904	0.232634	0.266087	0.0869099	extreme animal	0.272804	0.195723	0.145425	0.202268	0.18378	undefined
AMEXTC_0340000015581	CUL5	AMEXTC_0340000011369	604.177	1055.79	939.279	957.071	1	0.771119	4.81774e-05	0.994565	0.731057	0.757921	0.175891	0.266035	0.152656	0.180349	0.213993	0.186967	undefined	0.222242	0.245458	0.211076	0.161283	0.159941	animal	0.231964	0.202831	0.208746	0.202105	0.154354	extreme animal	0.174268	0.24694	0.156973	0.225193	0.196627	undefined
AMEXTC_0340000015625	ATP11B	AMEXTC_0340000024006, AMEXTC_0340000036504	230.085	148.736	215.923	201.457	1	1.63765e-05	0.0903293	0.000817078	0.983573	0.0361537	0.81775	0.0772366	0.0880186	0.147154	0.185949	0.501642	extreme vegetal	0.0849914	0.141076	0.17644	0.267638	0.329855	vegetal	0.142212	0.107187	0.172586	0.232899	0.345115	vegetal	0.136506	0.121369	0.192672	0.280436	0.269018	vegetal
AMEXTC_0340000015653			24.0259	53.3927	56.599	458.173	1	0.711438	6.46622e-42	1	1	0.688813	0.871203	0.218423	0.225498	0.168858	0.185834	0.201386	animal	0.207523	0.1838	0.151476	0.258556	0.198646	undefined	0.155179	0.139928	0.271669	0.176142	0.257082	undefined	0.195095	0.159768	0.187619	0.227632	0.229886	undefined	transcription at 4-cell stage
AMEXTC_0340000015660	FLNA	AMEXTC_0340000003132, AMEXTC_0340000007234, AMEXTC_0340000011445	1906.35	1756.88	1909.55	1821.04	1	5.6563e-06	0.966817	0.651136	0.107276	1.21461e-07	6.75259e-07	0.0906551	0.120842	0.166979	0.215235	0.40629	vegetal	0.178138	0.135683	0.169417	0.192125	0.324637	vegetal	0.153489	0.164362	0.136455	0.207672	0.338022	vegetal	0.150206	0.158007	0.192617	0.184448	0.314723	undefined
AMEXTC_0340000015666	TARBP1		380.29	290.192	281.341	212.75	0.754844	0.175081	0.00362651	0.634896	0.618727	0.117785	0.254731	0.226138	0.227268	0.175578	0.192669	0.178348	animal	0.156501	0.202298	0.193488	0.253476	0.194236	undefined	0.193431	0.243952	0.238859	0.197627	0.126131	animal	0.298768	0.162811	0.212555	0.194865	0.131	extreme animal
AMEXTC_0340000015675			48.5998	32.5606	45.2813	36.2845	1	7.70967e-21	0.52652	9.19667e-07	0.0317326	0.000466642	0.131054	0.0901639	0.0842446	0.071367	0.135626	0.618599	extreme vegetal	0.125495	0.0725064	0.204773	0.127078	0.470147	vegetal	0.0934024	0.0769674	0.177619	0.162981	0.48903	vegetal	0.116334	0.11029	0.181276	0.245408	0.346691	vegetal
AMEXTC_0340000015679	WDR19		692.887	653.217	649.319	759.138	1	1.02049e-13	0.438324	9.00075e-08	0.00183698	0.0159995	0.124406	0.204643	0.256654	0.2224	0.196118	0.120184	animal	0.256561	0.234549	0.207539	0.170038	0.131312	extreme animal	0.245413	0.222646	0.211824	0.181289	0.138827	extreme animal	0.211752	0.218157	0.222602	0.18379	0.163698	undefined
AMEXTC_0340000015702	ANAPC7		1745.02	1878.84	2055.3	2061.72	1	1.00422e-07	0.138663	1.42164e-06	0.486309	0.0409898	0.0798031	0.195998	0.166417	0.182653	0.195701	0.259231	undefined	0.199835	0.175622	0.190489	0.20396	0.230094	undefined	0.182415	0.185047	0.198453	0.205759	0.228326	undefined	0.194822	0.186238	0.18966	0.198287	0.230993	undefined
AMEXTC_0340000015741			0.372494	0.315161	0	197.953	1	0.0157334	6.57053e-38		1		6.50717e-14	1	0	0	0	0	undefined	0	1	0	0	0	animal	0	0	0	0	0	undefined	0.0458977	0.0280355	0.0803924	0.305123	0.540552	vegetal	transcription at 1K cell stage
AMEXTC_0340000015772			81.1274	228.082	116.888	99.5797	1	0.877381	0.211271	0.000161307	0.950741	1	0.91547	0.0496469	0.47152	0	0.0528362	0.425997	undefined	0.215712	0.286371	0.141344	0.194476	0.162098	animal	0.0724027	0.203633	0.318485	0.165014	0.240465	central	0.414171	0.196671	0.176804	0.053104	0.159251	extreme animal
AMEXTC_0340000015773			533.509	301.594	148.385	111.952	0.30394	1	0.000210924	0.730719	0.00038838	1	0.149272	0.218764	0.311737	0.249375	0.218856	0.00126846	animal	0.224476	0.133244	0	0.35741	0.28487	vegetal	0.0551622	0.0807737	0.346845	0.374174	0.143045	vegetal	0.263328	0.0981511	0.271346	0.00231803	0.364857	undefined	degradation at 4-cell stage
AMEXTC_0340000015786			90.9976	109.451	96.7835	36.7534	1	0.00829225	2.53524e-05	0.94109	0.150669	0.498301	0.812851	0.185626	0.168286	0.198097	0.172124	0.275867	undefined	0.225458	0.185645	0.0808142	0.180361	0.327721	vegetal	0.20022	0.152062	0.151684	0.199017	0.297016	undefined	0.190244	0.0955963	0.203411	0.286603	0.224146	vegetal
AMEXTC_0340000015812	RUNX2		29.923	41.0405	69.8453	36.4022	0.852712	0.865325	0.440791	5.07333e-05	1	1	0.975805	0.371302	0	0	0.235886	0.392812	vegetal	0.249978	0.203256	0.118148	0.130998	0.297621	undefined	0.209576	0.19512	0.196973	0.242395	0.155936	undefined	0.268537	0.277596	0.237721	0.0768753	0.13927	animal
AMEXTC_0340000015843	ZNF407		1951.33	2157.55	2071.15	2142.65	1	1.59848e-09	0.525494	1.05824e-08	0.602436	0.00191866	0.0303728	0.19868	0.231178	0.238424	0.170622	0.161095	undefined	0.223637	0.20471	0.211279	0.183143	0.17723	extreme animal	0.200695	0.228681	0.209492	0.185651	0.17548	animal	0.227314	0.209461	0.209182	0.182847	0.171195	extreme animal
AMEXTC_0340000015914			1326.37	1322.71	1404.46	1563.47	9.68853e-05	6.11765e-41	0.0887331	5.94524e-47	4.48749e-08	5.4722e-35	1.50733e-06	0.127875	0.120581	0.139561	0.222628	0.389355	vegetal	0.155392	0.162544	0.181834	0.225083	0.275148	vegetal	0.147881	0.15397	0.179212	0.23385	0.285087	vegetal	0.153816	0.175677	0.180175	0.226939	0.263393	undefined
AMEXTC_0340000015936	VANGL2		2842.52	2367.5	2640.99	2786.13	1	0.325419	0.719658	0.000537195	0.150081	0.000294597	0.104921	0.270049	0.202989	0.187606	0.136433	0.202923	extreme animal	0.243207	0.152884	0.193283	0.216445	0.19418	undefined	0.201343	0.189737	0.178633	0.206926	0.223361	undefined	0.181249	0.184583	0.190792	0.21219	0.231186	undefined
AMEXTC_0340000015945	VPS54		371.54	180.934	172.762	206.604	1	0.841301	5.51772e-06	0.652242	1	0.93608	0.240925	0.178449	0.181834	0.177977	0.255536	0.206203	undefined	0.21615	0.216415	0.207674	0.183759	0.176002	animal	0.163892	0.244111	0.222179	0.18159	0.188229	animal	0.166023	0.131527	0.196416	0.274348	0.231686	vegetal
AMEXTC_0340000015955	FURIN	AMEXTC_0340000146647	3149.88	2237.19	2357.38	2477.73	1	4.72929e-48	0.00134346	4.59955e-112	5.00886e-18	0.00854893	1.90574e-73	0.0663476	0.0598922	0.071409	0.171142	0.63121	extreme vegetal	0.107788	0.0970884	0.138934	0.192921	0.463268	vegetal	0.0849748	0.100207	0.144205	0.238848	0.431764	vegetal	0.0907673	0.112117	0.151487	0.250858	0.394771	vegetal
AMEXTC_0340000015960	CEMIP2	AMEXTC_0340000227975	1896.92	1447.73	1690.97	1512.61	1	3.75477e-33	0.0538181	7.62103e-10	1.75317e-11	5.78864e-20	3.43389e-36	0.171879	0.162155	0.175497	0.199564	0.290905	undefined	0.145538	0.132695	0.188332	0.242152	0.291282	vegetal	0.147775	0.164681	0.182992	0.240772	0.263779	vegetal	0.140573	0.149487	0.188573	0.239161	0.282206	vegetal
AMEXTC_0340000015963			1366.75	2009.04	1921.63	1867.35	0.266792	0.499323	1.4076e-05	0.00429848	0.461168	0.313007	0.0567059	0.190519	0.200314	0.182465	0.247534	0.179168	undefined	0.187941	0.218853	0.20188	0.192043	0.199283	animal	0.209451	0.213507	0.208489	0.184702	0.183851	animal	0.232843	0.202439	0.194587	0.177546	0.192585	extreme animal
AMEXTC_0340000015967	NDST1		2039.84	1363.16	1429.94	1583.35	1	0.494807	0.122376	0.00144648	0.389508	0.976956	0.00141009	0.223356	0.216681	0.228799	0.169431	0.161733	undefined	0.210844	0.169384	0.226342	0.226521	0.166909	undefined	0.180689	0.208723	0.207746	0.215253	0.187589	undefined	0.160475	0.196014	0.201749	0.24206	0.199702	undefined
AMEXTC_0340000015980	MAP4K2	AMEXTC_0340000020153	265.633	126.833	119.278	159.379	1	0.000936304	0.00286621	0.260774	0.793362	0.0192008	0.0209156	0.0866658	0.0857315	0.13975	0.171543	0.516309	extreme vegetal	0.152101	0.128655	0.216954	0.215915	0.286375	vegetal	0.1742	0.158057	0.17774	0.0510589	0.438944	undefined	0.150552	0.16645	0.162739	0.262175	0.258085	vegetal
AMEXTC_0340000016018	KNL1		3152.73	2695.41	2643.14	3063.65	1	9.26798e-20	0.407395	3.63629e-14	2.68949e-09	1.4711e-05	1.03393e-13	0.202158	0.25065	0.227141	0.180536	0.139515	animal	0.253508	0.252798	0.230099	0.1597	0.103896	extreme animal	0.249306	0.23675	0.214675	0.16083	0.138439	extreme animal	0.219478	0.229051	0.220398	0.182015	0.149057	animal
AMEXTC_0340000016022	VANGL1	AMEXTC_0340000206968, AMEXTC_0340000206967	3057.68	2630.43	3000.73	3320.84	1	1.03257e-24	0.696049	1.89089e-33	0.000364933	2.63157e-19	2.64553e-39	0.111298	0.110217	0.142746	0.160566	0.475173	vegetal	0.139368	0.122472	0.179409	0.229188	0.329563	vegetal	0.11816	0.128729	0.162568	0.245035	0.34551	vegetal	0.11703	0.14522	0.173001	0.247225	0.317523	vegetal
AMEXTC_0340000016042			150.095	148.975	161.835	214.598	1	1.37791e-06	0.720221	0.133011	0.00688493	0.000375171	0.000342973	0.178378	0.212483	0.282932	0.223941	0.102266	undefined	0.315537	0.225838	0.207011	0.17694	0.074674	extreme animal	0.263876	0.25304	0.198749	0.182219	0.102116	extreme animal	0.229205	0.269419	0.193848	0.193563	0.113965	animal
AMEXTC_0340000016043	SNAI1		8.75313	14.2394	9.60536	41.7019	1	0.942458	0.00175092	1	1	1	0.333442	0.14306	0.313331	0.1876	0.184778	0.171232	animal	0.222688	0.0719808	0.206728	0.182257	0.316346	undefined	0.242644	0.34686	0.214365	0.122586	0.0735442	animal	0.118612	0.104482	0.112875	0.279775	0.384255	vegetal
AMEXTC_0340000016074			0.409346	2.35047	19.5508	1865.66	1	0.895313	1.47224e-33		1	1	0.180677	0	1	0	0	0	animal	0.288279	0.43861	0	0.273111	0	animal	0.168979	0.384227	0.251929	0.0673689	0.127496	animal	0.175255	0.20528	0.224872	0.222406	0.172187	undefined	transcription at 64-cell stage
AMEXTC_0340000016090			163.261	90.5391	73.4609	40.5663	0.279447	0.768256	5.20559e-05	0.948747	0.717176	1	0.282875	0.257274	0.223359	0.18127	0.210641	0.127457	extreme animal	0.111878	0.122143	0.297895	0.165531	0.302553	undefined	0.154313	0.188906	0.18054	0.148188	0.328053	undefined	0.423313	0.277733	0.102245	0	0.196708	extreme animal
AMEXTC_0340000016094	FNIP2	AMEXTC_0340000011859	21.7549	109.414	112.37	123.915	1	0.959363	0.000350219	0.98052	0.73471	1	0.806452	0.340527	0.330828	0.328645	0	0	extreme animal	0.247956	0.0626858	0.237633	0.207	0.244725	undefined	0.355067	0.372987	0.133757	0.0824934	0.0556963	animal	0.334583	0.0697279	0.0995218	0.189334	0.306833	undefined
AMEXTC_0340000016118	BCL2L2		1035.43	580.74	830.076	701.936	8.98791e-18	5.91002e-128	0.0880386	8.67042e-255	1.06223e-64	5.90429e-78	1.03232e-265	0.00966154	0.00723377	0.00841689	0.050401	0.924287	extreme vegetal	0.0341765	0.0397619	0.0419183	0.108481	0.775663	extreme vegetal	0.0256465	0.0225011	0.0528274	0.185859	0.713166	extreme vegetal	0.0294842	0.0279776	0.0701937	0.251432	0.620913	extreme vegetal
AMEXTC_0340000016130	CASC4		93.0105	197.853	176.426	124.709	0.0166421	0.377179	0.0012111	0.115677	1	0.561665	1	0.287967	0.106842	0.347837	0.0373394	0.220015	undefined	0.203127	0.186934	0.183311	0.193892	0.232737	undefined	0.245005	0.227518	0.192312	0.19473	0.140435	extreme animal	0.256604	0.200133	0.166704	0.167401	0.209158	undefined
AMEXTC_0340000016139	XRN1		3676.88	3589.38	3446.77	3808.69	1	2.10614e-11	0.823577	2.19496e-09	0.0056805	0.00911512	3.88392e-06	0.197334	0.225376	0.233801	0.187443	0.156046	undefined	0.21161	0.237022	0.216172	0.186358	0.148837	animal	0.222582	0.225118	0.213926	0.175855	0.162519	animal	0.20765	0.229292	0.203592	0.192134	0.167333	animal
AMEXTC_0340000016175			1.13629	1.40499	42.7523	405.708	1	0.991862	2.38335e-47		1	1	0.945109	0.229862	0.329844	0.440294	0	0	undefined	0	0.162016	0	0.590874	0.24711	vegetal	0.156779	0.204241	0.198689	0.227161	0.213131	undefined	0.205957	0.174117	0.193327	0.18495	0.241649	undefined	transcription at 64-cell stage
AMEXTC_0340000016193			21.5918	56.8403	78.7807	81.5887	0.157747	1.71311e-27	0.23695	6.3259e-05	8.37185e-09	2.19002e-15	2.42137e-15	0.00602471	0.0142737	0.0359667	0	0.943735	extreme vegetal	0.0726561	0.0434047	0.0905547	0.106327	0.687057	extreme vegetal	0.0361796	0.074195	0.108417	0.237802	0.543407	extreme vegetal	0.0467934	0.0688169	0.148244	0.243071	0.493074	vegetal
AMEXTC_0340000016201			2.53602	11.1347	71.1292	2732.45	0.243177	0.536404	1.78828e-297	1	0.548554	0.767424	0.136297	0.498829	0	0.501171	0	0	undefined	0.103736	0.17131	0.332747	0	0.392206	undefined	0.0982182	0.287375	0.241345	0.228984	0.144078	animal	0.172187	0.181864	0.234329	0.225063	0.186556	undefined	transcription at 4-cell stage
AMEXTC_0340000016210			484.662	201.509	276.115	290.034	3.12014e-06	2.39646e-106	0.000193428	2.79992e-71	1.22131e-69	4.30811e-58	9.48079e-38	0.00910052	0.00738658	0.0073907	0.0859818	0.89014	extreme vegetal	0.0225598	0.0180056	0.0461851	0.166017	0.747232	extreme vegetal	0.0189556	0.0184551	0.0689893	0.194383	0.699217	extreme vegetal	0.0319767	0.0285274	0.081981	0.239348	0.618167	extreme vegetal
AMEXTC_0340000016224	SMPDL3A	AMEXTC_0340000011984, AMEXTC_0340000263246	362.095	696.591	745.334	749.541	1	1	5.10277e-08	1	0.486119	1	1	0.234914	0.174228	0.149408	0.18758	0.253869	undefined	0.214478	0.220743	0.216742	0.198236	0.149803	animal	0.204393	0.212831	0.204279	0.193489	0.185007	animal	0.185967	0.200459	0.19845	0.208201	0.206923	undefined
AMEXTC_0340000016229	EXOC5	AMEXTC_0340000202752, AMEXTC_0340000202753	1332.09	1529.89	1600.91	1642.57	1	0.14817	0.000672149	0.494765	0.925235	0.475603	1	0.217476	0.20685	0.20027	0.180367	0.195037	extreme animal	0.201856	0.21097	0.209877	0.197719	0.179579	animal	0.203306	0.210316	0.214808	0.188241	0.183329	undefined	0.201326	0.195357	0.19518	0.205131	0.203006	undefined
AMEXTC_0340000016242			483.08	139.165	182.158	47.2593	1	0.207939	7.10469e-05	0.205392	0.517823	0.259265	0.987537	0.0973957	0.0389621	0.107171	0.245089	0.511383	extreme vegetal	0.022801	0.430364	0.136339	0	0.410496	undefined	0.087609	0.148547	0.205277	0.0669618	0.491605	undefined	0.0239748	0	0.301874	0.0988121	0.575339	extreme vegetal	degradation at 4-cell stage
AMEXTC_0340000016251			259.986	142.528	186.719	211.165	0.00463003	2.0309e-46	0.0584651	4.37891e-99	9.68542e-05	7.27567e-25	4.15197e-17	0.0457287	0.0424701	0.0490089	0.0905703	0.772222	extreme vegetal	0.0984637	0.0893409	0.14379	0.170972	0.497433	vegetal	0.109336	0.0881672	0.110778	0.185218	0.5065	extreme vegetal	0.0773982	0.0655017	0.13976	0.286242	0.431098	vegetal
AMEXTC_0340000016268			0.354445	45.1918	67.1966	40.3718	1	0.462062	1.29751e-16		0.743098	0.675064	1	1	0	0	0	0	undefined	0.292251	0.110173	0.194444	0.216126	0.187006	undefined	0.179607	0.140823	0.186514	0.256774	0.236281	undefined	0.175122	0.205284	0.233432	0.136514	0.249648	undefined
AMEXTC_0340000016275	NPTN		799.555	924.319	885.546	1077.57	1	5.42643e-41	0.0108964	1.29988e-10	1.00436e-08	7.33566e-11	8.90333e-15	0.154099	0.141499	0.172301	0.184244	0.347857	vegetal	0.159365	0.151682	0.169776	0.207855	0.311322	vegetal	0.154446	0.169176	0.19252	0.200177	0.283681	undefined	0.154123	0.157901	0.188968	0.227297	0.271711	undefined
AMEXTC_0340000016311		AMEXTC_0340000003801, AMEXTC_0340000012090, AMEXTC_0340000028875	0	0	1.7728	43.8779	1	0.940944	6.20558e-06			1	0.000332279	0	0	0	0	0	undefined	0	0	0	0	0	undefined	0	0.403683	0	0.596317	0	vegetal	0	0.105412	0.00605654	0.242713	0.645819	extreme vegetal
AMEXTC_0340000016313			43.2683	12.3192	16.0441	138.938	1	0.207061	5.08312e-19	0.831976	1	0.754243	1	0.319683	0.19228	0.176276	0.189418	0.122343	extreme animal	0.160881	0.320291	0.148215	0.182915	0.187698	animal	0.355705	0.226608	0.113513	0.0909303	0.213244	extreme animal	0.231193	0.220363	0.168099	0.191746	0.1886	undefined
AMEXTC_0340000016323			1.11748	0.315161	1.37115	126.592	1	0.165571	4.57416e-29		1	1	0.104227	1	0	0	0	0	undefined	1	0	0	0	0	undefined	0.573166	0.205871	0	0	0.220963	undefined	0.311462	0.189313	0.173741	0.206279	0.119205	extreme animal
AMEXTC_0340000016343			428.406	755.831	736.231	767.94	1	0.107526	7.44216e-05	0.669201	0.625343	0.685249	0.774959	0.230895	0.232687	0.198488	0.195062	0.142868	animal	0.218123	0.231048	0.193462	0.202315	0.155052	animal	0.20647	0.236632	0.199042	0.173949	0.183907	animal	0.201294	0.215537	0.180272	0.218423	0.184474	undefined
AMEXTC_0340000016353	TTK		1881.01	2044.67	1917.4	1972.81	1	0.020976	0.865271	0.000902692	0.26114	1	1	0.236076	0.219388	0.204911	0.165766	0.17386	extreme animal	0.212894	0.226088	0.207552	0.187233	0.166234	animal	0.204435	0.207641	0.208714	0.189255	0.189955	undefined	0.200817	0.211778	0.196515	0.195827	0.195062	animal
AMEXTC_0340000016413	POC5	AMEXTC_0340000063673	1200.13	1449.01	1174.74	1324.19	1	8.40666e-06	0.106772	0.284015	0.285283	0.00161584	0.535972	0.218509	0.190842	0.24017	0.189245	0.161234	undefined	0.206922	0.234838	0.227994	0.189675	0.140571	animal	0.218972	0.221587	0.222186	0.176335	0.16092	undefined	0.211478	0.205827	0.22297	0.193472	0.166254	undefined
AMEXTC_0340000016417	CCNF	AMEXTC_0340000217591	3167.47	1908.3	2204.98	2131.51	9.99332e-07	2.44282e-146	0.000385235	0	1.39241e-42	2.14776e-77	2.52106e-105	0.044657	0.0418628	0.0490196	0.165764	0.698697	extreme vegetal	0.0428772	0.077712	0.0978321	0.195353	0.586226	extreme vegetal	0.0469338	0.0695561	0.120554	0.205534	0.557422	extreme vegetal	0.0772408	0.0894767	0.130527	0.236965	0.465791	vegetal		Vegetal at the 1-cell stage, gradual decrease in late stages
AMEXTC_0340000016447	UHRF1BP1L		1934.04	1648.89	1668.77	1941.42	1	5.38064e-13	0.0890626	0.0962298	0.000248725	0.000373363	0.000629501	0.197773	0.213172	0.214691	0.202509	0.171855	undefined	0.224532	0.226011	0.223165	0.185985	0.140306	animal	0.213787	0.220424	0.217705	0.178364	0.16972	animal	0.226052	0.218162	0.203986	0.176923	0.174877	extreme animal
AMEXTC_0340000016459			61.1473	155.415	181.643	176.075	1	0.954698	0.000147593	0.975589	0.450107	1	0.949516	0.266954	0.175931	0.286435	0.148495	0.122186	undefined	0.121671	0.225241	0.209131	0.2542	0.189757	undefined	0.219498	0.208992	0.178961	0.211604	0.180946	undefined	0.193078	0.199182	0.181339	0.248135	0.178265	undefined
AMEXTC_0340000016511	WBP2NL		1378.82	967.303	1083.96	945.885	0.176443	8.24651e-105	0.0447609	6.82028e-93	1.98331e-30	2.96837e-43	3.84318e-72	0.0809337	0.069871	0.0669819	0.188542	0.593671	extreme vegetal	0.091623	0.0842402	0.0983534	0.221923	0.50386	extreme vegetal	0.0896274	0.0859144	0.12182	0.240203	0.462435	vegetal	0.0798587	0.10412	0.150663	0.254488	0.410871	vegetal
AMEXTC_0340000016531			85.4186	15.1412	9.24877	24.2899	1	0.81388	2.27283e-09	0.80548	1	1	1	0.104416	0.184228	0.202451	0.24956	0.259346	vegetal	0.154974	0.188421	0.121241	0.216061	0.319304	vegetal	0.186856	0.237238	0.111282	0.297482	0.167142	undefined	0.218555	0.145955	0.260867	0.215953	0.15867	undefined
AMEXTC_0340000016538	GIPC1		400.619	294.695	276.735	193.677	1	0.840517	0.00104427	0.598902	0.837732	1	0.593028	0.164524	0.162888	0.189884	0.236929	0.245775	undefined	0.171344	0.161055	0.201097	0.173871	0.292633	undefined	0.180493	0.202797	0.219506	0.2126	0.184604	undefined	0.296278	0.19194	0.150153	0.183616	0.178012	undefined
AMEXTC_0340000016551	KIF5C		1537.6	1828.95	2029.5	2158.43	1	7.5411e-27	0.164406	9.41474e-11	1.74657e-21	4.27496e-37	1.66652e-10	0.218409	0.232596	0.245708	0.207862	0.0954251	undefined	0.259777	0.242199	0.23196	0.159283	0.10678	extreme animal	0.258896	0.24331	0.225964	0.157799	0.114031	extreme animal	0.229314	0.234279	0.218734	0.173295	0.144379	animal
AMEXTC_0340000016552	CAMSAP1		1959.45	1497.46	1767.28	1882.69	0.0124461	7.79566e-155	0.171253	9.27658e-148	7.55239e-26	7.12297e-76	1.00356e-129	0.0446786	0.0445616	0.050617	0.206482	0.653661	extreme vegetal	0.0575624	0.0611592	0.105511	0.222201	0.553567	extreme vegetal	0.0537535	0.0716088	0.110326	0.252047	0.512265	extreme vegetal	0.0693438	0.0791395	0.130718	0.253324	0.467475	vegetal
AMEXTC_0340000016561	SMAD9	AMEXTC_0340000012331	375.118	281.07	269.884	113.786	1	0.345548	7.48748e-18	0.937349	0.461859	0.484727	1	0.197681	0.175027	0.217484	0.202155	0.207653	undefined	0.217273	0.162355	0.168787	0.178325	0.27326	undefined	0.213106	0.167604	0.171077	0.23168	0.216534	undefined	0.171491	0.188474	0.215482	0.19455	0.230003	undefined
AMEXTC_0340000016575	CCSER2		1522.08	1598.73	1772.19	1911.33	0.474676	0.000182734	0.399084	8.9296e-07	0.983573	2.95417e-05	0.244974	0.164665	0.188936	0.156431	0.13857	0.351398	undefined	0.215899	0.177862	0.201826	0.189591	0.214822	undefined	0.189998	0.193111	0.16954	0.186474	0.260877	undefined	0.180995	0.188033	0.183006	0.220766	0.227199	undefined
AMEXTC_0340000016587			2.66311	0.778656	1.58606	116.776	1	0.0288923	1.46943e-13	1	1	1	0.0208068	0.611464	0	0.158845	0.229691	0	extreme animal	0.522088	0	0.477912	0	0	extreme animal	0.32286	0.175138	0	0.502002	0	vegetal	0.349293	0.201976	0.141134	0.117399	0.190198	extreme animal
AMEXTC_0340000016589	BIN1		72.2171	135.787	124.735	132.354	1	0.924695	0.065913	0.996841	0.00196034	0.904327	1	0.283135	0.198296	0.29711	0.108175	0.113284	undefined	0.144893	0.111347	0.209923	0.204666	0.329171	vegetal	0.22203	0.0772787	0.245107	0.215512	0.240072	undefined	0.214756	0.231578	0.18298	0.214932	0.155753	animal
AMEXTC_0340000016607			0	0	0.264343	30.6308	1	0.843934	1.7521e-05			1	8.05711e-08	0	0	0	0	0	undefined	0	0	0	0	0	undefined	0	0	0	0	1	extreme vegetal	0.0220889	0.00664641	0.0521031	0.237032	0.68213	extreme vegetal
AMEXTC_0340000016629			0.354445	144.724	147.671	160.793	1	0.539226	1.78635e-47		0.985543	1	0.641818	0	0	1	0	0	central	0.231943	0.204086	0.215616	0.197027	0.151328	extreme animal	0.203059	0.199501	0.204285	0.189045	0.204109	undefined	0.254461	0.197717	0.168943	0.220109	0.15877	extreme animal
AMEXTC_0340000016634	CLDN3		16.5001	16.4615	12.9708	102.834	1	0.822505	4.86965e-15	0.923357	1	1	0.120311	0.243669	0.191908	0.105085	0.303179	0.156159	undefined	0.255904	0.188268	0.108253	0.210724	0.23685	undefined	0.213906	0.17448	0.325264	0.0708302	0.21552	central	0.102716	0.12566	0.160969	0.280628	0.330027	vegetal
AMEXTC_0340000016652			484.125	423.612	523.091	478.73	0.390453	1.19845e-29	0.277708	2.60007e-25	3.39322e-05	1.6409e-07	9.06179e-14	0.123403	0.104634	0.12395	0.151964	0.496048	vegetal	0.163431	0.122344	0.154114	0.18761	0.372501	vegetal	0.134127	0.131039	0.157871	0.218559	0.358405	vegetal	0.109995	0.167026	0.17133	0.254562	0.297087	vegetal
AMEXTC_0340000016668			3.03636	0.702495	9.77013	735.79	1	0.89831	1.96422e-138	0.977771	1	1	1	0.763586	0	0	0	0.236414	undefined	0.381868	0	0.618132	0	0	undefined	0.126662	0.309468	0.269324	0.227325	0.0672219	animal	0.235848	0.194748	0.189387	0.173476	0.206541	extreme animal	transcription at 64-cell stage
AMEXTC_0340000016713			29.3496	171.271	199.407	137.756	1	0.54503	3.00105e-12	1	0.983573	0.728159	0.562459	0.205138	0.157027	0.183891	0.194916	0.259029	undefined	0.26444	0.17766	0.19066	0.183993	0.183246	extreme animal	0.213238	0.192387	0.164376	0.189348	0.240651	undefined	0.277725	0.210542	0.17147	0.172586	0.167676	extreme animal
AMEXTC_0340000016723	DSC3		2808.07	2741.86	2713.57	2769.83	1	6.40446e-06	0.9878	0.273902	7.70059e-06	0.00456673	0.000104015	0.201992	0.195896	0.200615	0.172549	0.228947	undefined	0.174201	0.173961	0.211937	0.211513	0.228389	undefined	0.171809	0.181223	0.202014	0.216233	0.228722	undefined	0.182651	0.180926	0.196422	0.207833	0.232168	undefined
AMEXTC_0340000016738			179.069	260.121	226.028	150.021	0.61481	0.687699	0.000965099	0.375902	0.382341	0.234885	0.972752	0.134908	0.245232	0.160433	0.173724	0.285702	undefined	0.172927	0.159017	0.196179	0.188192	0.283685	undefined	0.236099	0.194374	0.126266	0.224082	0.219178	undefined	0.175679	0.214376	0.287487	0.16105	0.161408	undefined
AMEXTC_0340000016745	SYDE2		86.6458	290.975	378.856	354.603	0.00332928	0.822747	1.4317e-06	0.157851	0.0221413	1	0.203331	0.336256	0.366765	0.191465	0	0.105514	animal	0.248034	0.176734	0.167613	0.288089	0.119529	undefined	0.215905	0.174994	0.18976	0.224482	0.19486	undefined	0.15134	0.236634	0.18464	0.200604	0.226781	undefined
AMEXTC_0340000016766	EML1	AMEXTC_0340000165975	197.769	142.058	229.679	157.024	1	0.00103434	0.482885	0.00251496	0.860258	0.873036	4.17314e-08	0.0980766	0.162956	0.0866667	0.219868	0.432433	vegetal	0.156334	0.107402	0.142622	0.348423	0.245219	vegetal	0.149185	0.195921	0.201185	0.169472	0.284237	undefined	0.0712219	0.178904	0.135896	0.15023	0.463747	vegetal
AMEXTC_0340000016771	ENAH		1889.63	1676.09	1882.85	1317.71	1	4.78724e-05	0.109297	0.000562405	0.0117473	0.676674	0.153344	0.169842	0.17368	0.168478	0.222204	0.265797	undefined	0.167413	0.167066	0.169827	0.199247	0.296446	undefined	0.172457	0.184568	0.19734	0.197333	0.248303	undefined	0.191695	0.179364	0.198528	0.185335	0.245078	undefined
AMEXTC_0340000016803			0.372494	0	0.793029	44.2004	1	0.60749	4.42132e-07			1	0.374564	0	0	0	1	0	vegetal	0	0	0	0	0	undefined	0	0.343539	0	0.656461	0	vegetal	0.11965	0.122256	0.142426	0.183611	0.432057	vegetal
AMEXTC_0340000016847		AMEXTC_0340000012596, AMEXTC_0340000067259, AMEXTC_0340000069734	87.4796	271.406	116.127	124.548	1	1	0.00213952	1	1	0.596115	1	0.178563	0.227311	0.216953	0.202494	0.17468	animal	0.195341	0.208218	0.2389	0.151165	0.206376	undefined	0.145239	0.169548	0.291306	0.267166	0.126741	undefined	0.241094	0.139023	0.145381	0.164842	0.309659	undefined
AMEXTC_0340000016869			39.1535	47.2282	45.4084	79.0445	0.820746	0.221586	0.526515	0.00564182	0.544264	0.943012	0.747953	0.168305	0.206314	0.22787	0.397511	0	undefined	0.111026	0.328048	0.276466	0.141598	0.142862	animal	0.24107	0.157641	0.238866	0.215959	0.146464	extreme animal	0.226136	0.213738	0.260498	0.159973	0.139654	undefined
AMEXTC_0340000016879			27.8291	8.02013	28.3167	637.887	0.706021	0.143021	2.1781e-39	0.0200868	1	1	0.273656	0.572866	0.20866	0.0713484	0.0523563	0.0947685	extreme animal	0.359425	0.112856	0.357165	0.107001	0.0635536	extreme animal	0.138087	0.243877	0.15809	0.235992	0.223954	undefined	0.272533	0.201364	0.171363	0.166356	0.188384	extreme animal	transcription at 1K cell stage
AMEXTC_0340000016918	TMEM131		95.1636	27.5128	22.2814	8.81773	1	0.989306	0.000207528	0.649182	0.99635	1	1	0.175092	0.123545	0.228259	0.156807	0.316297	undefined	0.187034	0.401857	0.0580073	0.211067	0.142034	animal	0.136896	0.328974	0.251464	0.153179	0.129487	animal	0.188893	0.0863819	0.477095	0.247631	0	central
AMEXTC_0340000016950	CDHR1		40.4992	78.7537	75.6794	78.8695	1	1.00156e-11	0.330906	0.000111063	0.000123642	0.017433	0.186604	0.0638147	0.113225	0.0892032	0.235555	0.498202	vegetal	0.0997176	0.0863706	0.16201	0.221824	0.430077	vegetal	0.115714	0.104228	0.223512	0.187986	0.36856	vegetal	0.0894566	0.158485	0.171152	0.25477	0.326136	vegetal
AMEXTC_0340000016976	MAF1	AMEXTC_0340000245878, AMEXTC_0340000245879	2139.43	1766.61	1769.03	1640.54	1	0.908303	0.00124538	1	0.938139	1	0.378683	0.192402	0.195805	0.202091	0.200925	0.208777	undefined	0.190266	0.218385	0.198959	0.196498	0.195891	animal	0.206959	0.208274	0.196923	0.196941	0.190903	animal	0.222666	0.199448	0.198819	0.1936	0.185465	extreme animal
AMEXTC_0340000017004			181.759	63.5799	46.8197	63.6801	1	0.181362	4.9267e-07	0.475299	0.968607	1	1	0.242584	0.211245	0.21846	0.187142	0.14057	extreme animal	0.215924	0.264366	0.240345	0.14449	0.134876	animal	0.236327	0.209063	0.252668	0.121741	0.180201	undefined	0.240338	0.205867	0.178586	0.178399	0.196809	extreme animal
AMEXTC_0340000017013	DNAJB5	AMEXTC_0340000021160	484.628	1353.57	1374.49	1420.9	1	0.522925	9.71646e-57	1	0.975097	1	0.278115	0.205639	0.180862	0.205934	0.210046	0.197519	undefined	0.201585	0.207759	0.210866	0.200706	0.179085	undefined	0.203195	0.207218	0.204409	0.196492	0.188686	animal	0.200457	0.221298	0.200153	0.190919	0.187172	animal
AMEXTC_0340000017016	CPAMD8		92.9951	268.451	252.133	213.049	1	0.438147	0.00873407	0.652242	0.153288	1	0.795121	0.162049	0.146606	0.205241	0.286797	0.199307	undefined	0.137325	0.203556	0.218633	0.211432	0.229054	undefined	0.198585	0.169513	0.206625	0.219702	0.205576	undefined	0.165459	0.194361	0.196799	0.227067	0.216315	undefined
AMEXTC_0340000017025	TPX2	AMEXTC_0340000239053, AMEXTC_0340000239052	1268.29	933.739	821.303	878.195	1	0.435342	6.45925e-08	0.308533	0.584705	0.913115	1	0.204106	0.212128	0.173389	0.200489	0.209889	undefined	0.1884	0.247821	0.204949	0.158626	0.200205	animal	0.206846	0.235108	0.203772	0.155858	0.198416	animal	0.221229	0.192539	0.18935	0.207242	0.18964	undefined
AMEXTC_0340000017040	SELENON	AMEXTC_0340000012806, AMEXTC_0340000231333	3293.37	0.778656	0	0	1	0.330708	0	9.64959e-07	1			0.254913	0.210264	0.183631	0.157015	0.194177	extreme animal	0	0	0	0	1	extreme vegetal	0	0	0	0	0	undefined	0	0	0	0	0	undefined	degradation at 4-cell stage
AMEXTC_0340000017046	PARP4	AMEXTC_0340000029582	120.064	432.915	455.567	266.632	1	0.965412	2.68608e-06	0.84146	0.415371	1	1	0.0752721	0.189377	0.355618	0	0.379733	undefined	0.228452	0.278421	0.220895	0.114999	0.157233	animal	0.13475	0.283455	0.187705	0.230443	0.163647	animal	0.224619	0.17542	0.155333	0.213554	0.231074	undefined
AMEXTC_0340000017053			50.3879	0.389328	0	0	1	1	4.67041e-05	0.659499	1			0	0.341	0.659	0	0	undefined	0	0	1	0	0	central	0	0	0	0	0	undefined	0	0	0	0	0	undefined
AMEXTC_0340000017061			487.036	874.022	972.417	808.784	1	0.0943929	7.57339e-19	1	0.537138	0.925075	0.959803	0.209639	0.202739	0.194735	0.187096	0.20579	extreme animal	0.171615	0.172762	0.182712	0.230473	0.242438	undefined	0.194274	0.185504	0.191718	0.218025	0.21048	undefined	0.19003	0.198448	0.18579	0.201228	0.224504	undefined
AMEXTC_0340000017065			62.9492	53.3675	75.7202	73.7852	0.183704	1.3766e-31	0.78199	2.63019e-17	2.13304e-05	1.89046e-07	6.31581e-07	0.0662354	0.0540665	0.0508853	0.169059	0.659754	extreme vegetal	0.0580359	0.0889043	0.0578972	0.414173	0.380989	vegetal	0.0660025	0.0507638	0.151735	0.223953	0.507546	extreme vegetal	0.109527	0.0886209	0.13664	0.248462	0.41675	vegetal
AMEXTC_0340000017077	CPEB2		1124.93	1145.12	1172.65	1086.57	1	1.54656e-06	0.914716	6.33979e-05	0.0979211	0.0366211	0.434804	0.176068	0.159973	0.191583	0.21839	0.253986	undefined	0.175423	0.186565	0.189497	0.213451	0.235065	undefined	0.168851	0.196438	0.200142	0.208255	0.226313	undefined	0.199529	0.190012	0.180416	0.215189	0.214855	undefined
AMEXTC_0340000017136	SNAP91		198.039	297.566	376.172	194.493	1	0.928618	0.304009	9.3038e-05	0.955699	1	1	0.252741	0.202774	0.143334	0	0.401151	undefined	0.133915	0.143203	0.224449	0.216328	0.282105	undefined	0.22484	0.217498	0.15836	0.163082	0.23622	undefined	0.167082	0.184696	0.266365	0.146847	0.235011	undefined
AMEXTC_0340000017147	SSBP3		863.37	844.808	1086.95	742.156	0.408299	0.269544	0.170703	0.07531	5.78364e-05	0.000556473	1	0.30557	0.18879	0.185264	0.164619	0.155757	extreme animal	0.19388	0.157637	0.128042	0.276744	0.243697	vegetal	0.214212	0.172833	0.237403	0.224061	0.151491	undefined	0.221759	0.156652	0.222175	0.191456	0.207958	undefined
AMEXTC_0340000017170			175.921	219.216	299.771	241.475	1	0.174801	0.123048	0.00130028	0.89004	1	1	0.205314	0.151342	0.155438	0.156411	0.331494	undefined	0.20945	0.16236	0.234699	0.169692	0.223799	undefined	0.193398	0.197762	0.187431	0.178534	0.242875	undefined	0.203585	0.202855	0.162299	0.217968	0.213294	undefined
AMEXTC_0340000017184			587.65	375.913	478.948	431.328	4.46778e-09	6.65225e-143	0.338068	4.78521e-137	2.24522e-58	8.66276e-106	4.57098e-101	0.00717209	0.00755554	0.0130238	0.141923	0.830325	extreme vegetal	0.0149236	0.0166038	0.0533847	0.162623	0.752464	extreme vegetal	0.0139789	0.022135	0.0609397	0.22186	0.681086	extreme vegetal	0.021834	0.0396819	0.102285	0.315892	0.520307	vegetal
AMEXTC_0340000017201			0.354445	0	1.99321	83.8394	1	0.698201	1.67736e-25			1	0.747172	1	0	0	0	0	undefined	0	0	0	0	0	undefined	0.0892716	0.254944	0.210251	0.445533	0	undefined	0.15532	0.156184	0.190758	0.292258	0.205479	undefined
AMEXTC_0340000017210			4.50904	3.22577	2.6116	110.213	1	0.735928	1.48585e-15	1	1	1	0.953445	0.423018	0.225457	0.351525	0	0	extreme animal	0.509615	0.147151	0.0921153	0.0917422	0.159376	extreme animal	0.287771	0.413975	0	0.0713977	0.226856	animal	0.197914	0.218201	0.228407	0.218058	0.13742	undefined
AMEXTC_0340000017244			0.744989	0.704488	0.842462	84.1983	1	0.924927	1.37328e-22		1	1	0.942197	0	0	1	0	0	central	0	0	0	1	0	vegetal	0	0.293122	0.196909	0.509969	0	vegetal	0.223223	0.197067	0.227892	0.205533	0.146285	undefined
AMEXTC_0340000017245			209.29	193.398	202.809	233.997	1	5.81916e-07	0.711268	0.00465673	0.635193	0.849138	0.32376	0.21576	0.282643	0.247178	0.180199	0.0742198	animal	0.210944	0.243182	0.221303	0.172896	0.151675	animal	0.226624	0.203048	0.209064	0.207404	0.153859	extreme animal	0.21768	0.237634	0.20092	0.203211	0.140556	animal
AMEXTC_0340000017247			1410.9	1542.04	1329.73	1804.98	1	4.11636e-18	0.180407	1.13942e-17	3.0338e-10	9.63894e-06	1.29997e-05	0.215872	0.257713	0.235506	0.172964	0.117944	animal	0.227829	0.250335	0.22653	0.165331	0.129975	animal	0.233318	0.235419	0.218773	0.167255	0.145234	animal	0.232549	0.222976	0.204588	0.182696	0.157191	extreme animal
AMEXTC_0340000017290	DAAM1	AMEXTC_0340000004724, AMEXTC_0340000008880, AMEXTC_0340000033986	575.144	593.213	519.939	510.254	1	0.361682	0.937611	0.000491823	1	1	0.977919	0.374919	0.309219	0.18957	0.111977	0.0143143	extreme animal	0.21006	0.307988	0.220079	0.120472	0.141401	animal	0.256848	0.203716	0.102384	0.294299	0.142753	undefined	0.42638	0.268652	0.1286	0.121168	0.0552005	extreme animal
AMEXTC_0340000017361			35.1942	17.3486	12.9067	12.3417	0.371478	4.42668e-22	0.194028	1.31466e-14	0.0062165	0.0332241	0.115548	0.0197853	0.00867072	0.0174309	0.0257949	0.928318	extreme vegetal	0.0142111	0.0897604	0.04457	0.0748073	0.776651	extreme vegetal	0.0992126	0.0866368	0.0297106	0.115307	0.669133	extreme vegetal	0.217011	0.129815	0.0486893	0.0396599	0.564825	extreme vegetal
AMEXTC_0340000017383	ABCA3	AMEXTC_0340000170035	1287.78	893.174	857.525	885.997	0.540743	0.659245	0.00119861	0.000490554	0.342926	0.0663735	0.589794	0.238022	0.195591	0.227069	0.16185	0.177469	extreme animal	0.206029	0.160537	0.235514	0.186435	0.211485	undefined	0.232663	0.175234	0.174069	0.209323	0.208711	undefined	0.178075	0.205467	0.187441	0.22902	0.199997	undefined
AMEXTC_0340000017391	SNX19		4431.27	1754.97	2584.18	1902.29	2.0841e-07	1.49024e-172	0.000748573	0	1.89025e-50	1.27907e-177	6.79683e-212	0.00863384	0.00702184	0.00815525	0.0362186	0.93997	extreme vegetal	0.0196752	0.0209053	0.0283326	0.105837	0.82525	extreme vegetal	0.0183694	0.0220404	0.0383124	0.169771	0.751507	extreme vegetal	0.0232028	0.0254304	0.0544947	0.225986	0.670886	extreme vegetal	degradation at 4-cell stage	Vegetal at the 1-cell stage, gradual decrease in late stages
AMEXTC_0340000017399	RACGAP1	AMEXTC_0340000199769	1724.98	1119.23	1124.89	1020.73	1	0.00522632	6.18266e-07	1.03558e-05	0.357057	1	1	0.16901	0.1739	0.175401	0.214152	0.267537	undefined	0.173266	0.192121	0.187639	0.189453	0.257521	undefined	0.180204	0.205829	0.202334	0.204643	0.20699	undefined	0.197862	0.195611	0.19149	0.196758	0.218279	undefined		Vegetal at the 1-cell stage, homogeneous/slightly vegetal in late stages
AMEXTC_0340000017422			705.861	595.996	728.311	673.5	1	0.00213267	0.878347	1.28748e-06	0.0745005	0.00213687	0.909769	0.26591	0.22628	0.221192	0.175519	0.111099	extreme animal	0.236831	0.185806	0.230595	0.215282	0.131486	extreme animal	0.229986	0.228002	0.223798	0.178919	0.139295	extreme animal	0.221849	0.177257	0.217124	0.200476	0.183294	extreme animal
AMEXTC_0340000017473	PPM1K		1213.03	1429.51	1453.23	1682.15	5.13928e-11	5.18673e-43	0.00165175	1.28818e-112	3.03574e-14	5.08807e-20	4.84339e-11	0.100121	0.0903702	0.0984415	0.173014	0.538053	extreme vegetal	0.139819	0.134213	0.150108	0.202621	0.373239	vegetal	0.144176	0.130903	0.156322	0.22579	0.34281	vegetal	0.133962	0.169468	0.190475	0.226661	0.279434	vegetal
AMEXTC_0340000017484	ZC3H11A	AMEXTC_0340000021626	389.14	720.524	776.819	512.628	1	0.526656	0.000162025	0.542856	1	1	1	0.180232	0.0884989	0.190733	0.196985	0.343552	vegetal	0.208982	0.122638	0.165624	0.241157	0.261599	vegetal	0.135432	0.133364	0.247885	0.225089	0.25823	undefined	0.230341	0.157951	0.128158	0.249324	0.234226	undefined
AMEXTC_0340000017498	CASKIN2	AMEXTC_0340000021639	68.8045	138.115	89.1219	83.3903	0.759602	0.802189	0.382913	0.996898	0.657218	0.00512777	0.986137	0.250123	0.233077	0.132569	0.220342	0.163888	undefined	0.23733	0.0859872	0.216864	0.20403	0.255788	undefined	0.330311	0.256967	0.17905	0	0.233672	extreme animal	0.2207	0.16594	0.233012	0.116783	0.263564	undefined
AMEXTC_0340000017526			963.86	1068.14	965.113	1197.24	0.0436117	0.666679	0.509781	4.91194e-05	0.0357851	0.491217	0.752867	0.24732	0.266877	0.229885	0.124339	0.131579	animal	0.227791	0.215392	0.196826	0.152065	0.207926	extreme animal	0.189007	0.176418	0.190004	0.221611	0.22296	undefined	0.200941	0.191972	0.186223	0.194323	0.226541	undefined
AMEXTC_0340000017554	RAE1		282.032	309.543	267.683	320.89	1	0.000185586	0.823725	0.00135096	0.995097	0.194682	0.153319	0.147362	0.180679	0.161354	0.191042	0.319562	vegetal	0.208533	0.162943	0.184998	0.204868	0.238659	undefined	0.179205	0.14848	0.157989	0.233133	0.281192	vegetal	0.143357	0.155056	0.208203	0.253603	0.239781	undefined
AMEXTC_0340000017566			0.409346	1.47916	0.264343	116.129	1	1	7.32354e-25		1	1	1	1	0	0	0	0	undefined	1	0	0	0	0	undefined	0	0	0	0	1	extreme vegetal	0.15256	0.189796	0.238912	0.252979	0.165752	undefined
AMEXTC_0340000017569			30.8444	57.954	87.9333	46.0386	1	0.369969	0.00118633	0.929736	0.743098	1	0.965697	0.267469	0.247511	0.125258	0.125909	0.233852	undefined	0.165395	0.157481	0.171026	0.193202	0.312896	vegetal	0.172933	0.191072	0.213341	0.184264	0.238389	undefined	0.248821	0.223897	0.151465	0.136587	0.239229	extreme animal
AMEXTC_0340000017619			328.018	548.692	654.094	652.041	1	0.417679	4.48171e-05	1	1	0.0181967	0.91547	0.196369	0.20045	0.199118	0.194201	0.209862	undefined	0.201619	0.182511	0.197893	0.190575	0.227401	undefined	0.164167	0.183284	0.190942	0.221827	0.23978	undefined	0.18274	0.180548	0.205944	0.211603	0.219165	undefined
AMEXTC_0340000017655			1059.54	960.534	860.16	1139.9	1	1.87062e-06	0.235901	0.421203	7.1719e-10	0.21287	0.81755	0.232644	0.215582	0.232582	0.172529	0.146663	extreme animal	0.266202	0.221224	0.223496	0.181669	0.107409	extreme animal	0.220051	0.221972	0.203601	0.203303	0.151072	animal	0.206711	0.21302	0.205385	0.201118	0.173765	animal
AMEXTC_0340000017674	TULP3		4403.94	4279.41	4432.37	4570.29	1	4.21539e-07	0.931052	2.66382e-06	0.0991996	0.0158225	0.00019055	0.204725	0.215599	0.223578	0.194043	0.162056	undefined	0.223842	0.201348	0.211713	0.187985	0.175112	extreme animal	0.209838	0.209483	0.206553	0.199965	0.17416	extreme animal	0.213875	0.220543	0.2036	0.185734	0.176247	animal
AMEXTC_0340000017685	LGR4		288.031	203.239	259.905	290.334	0.223905	0.737569	0.417252	5.17448e-06	0.879315	0.563155	0.859007	0.354171	0.189905	0.191755	0.105363	0.158806	extreme animal	0.2627	0.204841	0.211398	0.193297	0.127763	extreme animal	0.126706	0.177592	0.196284	0.262214	0.237204	undefined	0.211651	0.256622	0.206336	0.137422	0.18797	animal
AMEXTC_0340000017687			224.385	185.136	207.481	177.916	1	4.11251e-11	0.612738	0.00102781	0.458298	5.65817e-06	0.000243099	0.168829	0.136788	0.128219	0.125487	0.440678	undefined	0.189794	0.135307	0.13898	0.259653	0.276266	vegetal	0.125815	0.150136	0.199024	0.218448	0.306576	vegetal	0.137084	0.154956	0.143849	0.24153	0.32258	vegetal		Vegetal at the 1-cell stage, gradual decrease in late stages
AMEXTC_0340000017699			2728.93	2904.59	2747.21	2960.69	1	8.16072e-05	0.55663	0.000879949	0.00456123	0.117481	0.888178	0.202942	0.221952	0.21493	0.199915	0.16026	animal	0.220162	0.222056	0.201895	0.187344	0.168543	animal	0.212426	0.222984	0.208492	0.179976	0.176121	animal	0.194534	0.196878	0.208005	0.200955	0.199628	undefined
AMEXTC_0340000017713	TCF7L2	AMEXTC_0340000042681	828.935	439.372	65.7933	192.782	1	0.884592	0.0870848	0.984922	1.30897e-79	0.715338	0.870019	0.142225	0.121922	0.266381	0.388567	0.0809056	undefined	0.422498	0	0.577502	0	0	undefined	0	1	0	0	0	animal	0	0.38087	0.338111	0	0.281019	animal
AMEXTC_0340000017723	AXIN2	AMEXTC_0340000030275	86.2296	38.8679	41.4965	30.3553	1	0.876722	0.119101	0.818536	1	0.00104891	0.412332	0.202371	0.166903	0.213947	0.302307	0.114471	undefined	0.178122	0.233543	0.189477	0.187408	0.21145	animal	0.293473	0.108225	0.143472	0	0.45483	undefined	0.111285	0.119075	0	0.30172	0.46792	vegetal
AMEXTC_0340000017726			957.219	813.368	864.413	954.693	1	0.00494964	0.834086	1.28915e-07	0.287901	0.133597	0.321384	0.22944	0.236216	0.237858	0.132663	0.163822	undefined	0.236454	0.212947	0.217466	0.203013	0.130119	extreme animal	0.219004	0.216331	0.210638	0.194972	0.159054	extreme animal	0.203872	0.205002	0.222965	0.185416	0.182745	undefined
AMEXTC_0340000017744	SLC15A2	AMEXTC_0340000026104	20.0102	225.391	300.675	352.517	1	0.995151	6.8235e-05	0.917544	1	0.940677	1	0.215085	0.233749	0.234018	0.224198	0.0929503	undefined	0.309412	0.1162	0.256781	0.219652	0.0979561	extreme animal	0.243013	0.156965	0.173709	0.200017	0.226296	undefined	0.230614	0.197968	0.186848	0.193455	0.191115	undefined	transcription at 4-cell stage
AMEXTC_0340000017780	UGGT2		397.195	460.105	431.699	524.406	1	2.01927e-12	0.146077	0.347159	0.0328166	0.0625667	7.15089e-10	0.163129	0.214395	0.187782	0.192426	0.242267	undefined	0.164302	0.147285	0.191994	0.205312	0.291107	undefined	0.161825	0.166348	0.180583	0.231976	0.259269	undefined	0.139658	0.149926	0.177742	0.222689	0.309985	vegetal
AMEXTC_0340000017795	ATP2A2		6444.4	5610.48	5439.56	5850.58	1	3.6291e-05	0.1352	0.000650271	0.0528621	0.638043	0.014001	0.177477	0.188642	0.200437	0.211045	0.222399	undefined	0.180377	0.19268	0.209047	0.198505	0.219391	undefined	0.190339	0.188327	0.199656	0.211547	0.210131	undefined	0.184103	0.191348	0.195289	0.213606	0.215654	undefined
AMEXTC_0340000017808	NCOA2		780.086	712.223	773.095	738.276	1	0.000177208	0.93241	0.00137366	0.0150855	0.185422	0.716818	0.231051	0.229925	0.221789	0.164344	0.152891	extreme animal	0.225342	0.194655	0.241444	0.19113	0.147428	undefined	0.239177	0.216984	0.204594	0.168758	0.170488	extreme animal	0.205544	0.217508	0.203798	0.178158	0.194993	animal
AMEXTC_0340000017813	AGPAT2		0.354445	26.4235	63.9072	51.3894	1	0.0423035	3.33667e-14		0.0503822	0.203544	0.975805	0	0	1	0	0	central	0.121928	0.207491	0.285003	0.0104809	0.375097	undefined	0.0908603	0.119296	0.199683	0.229572	0.360589	vegetal	0.17546	0.124824	0.208056	0.210421	0.281239	undefined
AMEXTC_0340000017824	DNAL4		1372.1	1404.65	1623.83	1521.87	0.63732	0.0138087	0.098915	2.80024e-06	0.912016	0.131166	1	0.194632	0.178793	0.181964	0.161768	0.282844	undefined	0.209083	0.185201	0.178937	0.2114	0.21538	undefined	0.187885	0.189835	0.175921	0.227645	0.218713	undefined	0.205954	0.20418	0.188912	0.202591	0.198362	undefined
AMEXTC_0340000017830	CSPP1		293.089	700.6	752.65	769.814	1	0.943476	0.00137589	0.961068	0.879949	0.440546	1	0.142857	0.170007	0.206714	0.229782	0.25064	undefined	0.206388	0.164215	0.228812	0.176184	0.224401	undefined	0.210347	0.221393	0.194674	0.143625	0.229962	undefined	0.205672	0.187579	0.17327	0.223845	0.209633	undefined
AMEXTC_0340000017839			0	0	0.264343	110.316	1	0.922207	1.19602e-28			1	0.765129	0	0	0	0	0	undefined	0	0	0	0	0	undefined	1	0	0	0	0	undefined	0.26499	0.245494	0.177554	0.16959	0.142371	extreme animal
AMEXTC_0340000017843			40.0445	14.4659	14.1944	255.152	0.00251699	0.000502804	1.28773e-24	0.00208006	0.679961	0.153078	0.958647	0.483636	0.269079	0.161549	0.0857357	0	extreme animal	0.442401	0.254691	0.136811	0.0427091	0.123388	extreme animal	0.298759	0.381635	0.132599	0.187007	0	animal	0.244716	0.183613	0.170881	0.174008	0.226782	undefined		Homogeneous/slightly animal in early stages, animal at the 1K cell stage
AMEXTC_0340000017849			1116.17	570.772	878.781	883.274	1.05311e-05	1.50671e-141	0.0289961	1.04294e-113	1.84572e-39	6.59213e-95	2.97235e-118	0.0096412	0.0138256	0.0134986	0.0884561	0.874578	extreme vegetal	0.0232154	0.0340564	0.0531554	0.171635	0.717937	extreme vegetal	0.020963	0.0268538	0.0553936	0.194146	0.702644	extreme vegetal	0.0315811	0.0352782	0.0908731	0.258136	0.584132	extreme vegetal
AMEXTC_0340000017861			1.47268	0.945482	1.41509	83.0516	1	0.890799	7.47327e-17		1	1	0.593256	0.250525	0.749475	0	0	0	animal	0.344534	0	0.655466	0	0	undefined	0	0.161013	0.262903	0.403267	0.172816	vegetal	0.243	0.227051	0.230981	0.147653	0.151314	extreme animal
AMEXTC_0340000017867	MAP4K4	AMEXTC_0340000009469, AMEXTC_0340000009468, AMEXTC_0340000013636, AMEXTC_0340000034580, AMEXTC_0340000046984	704.103	525.719	635.171	678.265	1	0.0154348	0.698109	0.72401	0.28576	0.00800199	0.0411596	0.18017	0.343173	0.206766	0.203284	0.0666066	animal	0.295893	0.165998	0.332131	0.193809	0.0121689	undefined	0.350153	0.113512	0.257924	0.158844	0.119567	extreme animal	0.231959	0.188993	0.296084	0.190683	0.0922801	undefined
AMEXTC_0340000017884			0	1.26064	0	109.337	1	0.858693	6.6027e-16		1		0.591501	0	0	0	0	0	undefined	1	0	0	0	0	undefined	0	0	0	0	0	undefined	0.327191	0.101771	0.189734	0.201254	0.180051	extreme animal
AMEXTC_0340000017891	LAMP2		625.279	479.881	501.54	454.865	1	1.82739e-09	0.240325	7.85773e-07	0.0030725	0.00143885	0.449228	0.168539	0.168068	0.145537	0.198148	0.319709	vegetal	0.16143	0.141082	0.169401	0.211672	0.316415	vegetal	0.176514	0.15026	0.184135	0.213283	0.275809	undefined	0.23147	0.175318	0.184675	0.179076	0.229461	undefined		Vegetal at the 1-cell stage, gradual decrease in late stages
AMEXTC_0340000017940	PGP		738.462	792.236	735.837	695.244	1	0.000646463	0.72251	0.512395	0.987276	0.370438	7.72876e-05	0.221392	0.215151	0.217658	0.177609	0.16819	extreme animal	0.18981	0.234613	0.198759	0.19852	0.178298	animal	0.223437	0.211739	0.203969	0.206563	0.154291	extreme animal	0.263079	0.212142	0.20371	0.162865	0.158205	extreme animal
AMEXTC_0340000017962	LARP4		1537.61	1490.03	1366.27	1417.94	1	2.01766e-13	0.727191	0.000322091	0.0729661	0.0435285	4.29906e-06	0.223049	0.221915	0.252478	0.167948	0.13461	undefined	0.241081	0.206862	0.223547	0.191832	0.136678	extreme animal	0.224494	0.205886	0.234833	0.173984	0.160803	undefined	0.220502	0.248392	0.215269	0.181301	0.134537	animal
AMEXTC_0340000017980			4.2644	147.92	88.396	57.2702	1	0.888749	1.17874e-12	1	0.535724	1	1	0.155859	0.516364	0.163582	0.164195	0	animal	0.20297	0.204367	0.157432	0.168832	0.266398	undefined	0.194736	0.255226	0.213847	0.166548	0.169643	animal	0.198626	0.177977	0.196795	0.184536	0.242066	undefined
AMEXTC_0340000017984	SYN1	AMEXTC_0340000022148	191.05	441.826	416.499	430.309	1	0.999246	0.004791	1	1	0.448019	1	0.201417	0.198671	0.200755	0.215399	0.183758	undefined	0.202286	0.176156	0.202617	0.216784	0.202156	undefined	0.202583	0.169629	0.187832	0.209674	0.230281	undefined	0.203551	0.202621	0.208657	0.200122	0.185049	undefined
AMEXTC_0340000017993			0.354445	0.774669	0.266174	49.3272	1	0.868744	2.22697e-10		1	1	0.620818	1	0	0	0	0	undefined	0.436593	0.563407	0	0	0	animal	0	0	1	0	0	central	0.323069	0.224073	0.182862	0.130487	0.13951	extreme animal
AMEXTC_0340000018005	ADAM15		187.075	85.2806	98.6876	72.4647	1	0.43923	6.67456e-05	0.871859	0.639076	0.768521	0.702449	0.173434	0.25542	0.20765	0.162561	0.200935	animal	0.232597	0.112128	0.179063	0.336427	0.139785	undefined	0.120133	0.191828	0.223723	0.280551	0.183765	undefined	0.100567	0.208641	0.177602	0.25288	0.260309	vegetal
AMEXTC_0340000018026	RIF1		6396.79	5022.8	5333.69	5843.2	1	1.34352e-07	0.380696	4.80066e-10	0.0866006	2.87603e-07	0.0241603	0.228808	0.224885	0.221503	0.171143	0.153661	extreme animal	0.220558	0.209909	0.232586	0.175383	0.161565	undefined	0.210493	0.231032	0.219961	0.175598	0.162916	animal	0.224758	0.221185	0.196643	0.189626	0.167787	extreme animal
AMEXTC_0340000018040	GNA13	AMEXTC_0340000269383	2664.92	2464.72	2750	2814.65	0.00184043	4.83422e-54	0.527931	1.26278e-42	2.19112e-41	2.34458e-24	1.1522e-12	0.118465	0.118509	0.15392	0.244591	0.364514	vegetal	0.146459	0.145094	0.16161	0.229329	0.317508	vegetal	0.137342	0.134226	0.178765	0.229087	0.32058	vegetal	0.166491	0.171295	0.186296	0.22115	0.254769	undefined
AMEXTC_0340000018047	NEDD4L		1499.88	1579.67	1626.68	1619.53	1	0.00041192	0.86112	0.385794	0.000794086	0.0401879	0.167982	0.203541	0.210198	0.16348	0.151571	0.271211	undefined	0.185975	0.145284	0.175213	0.222711	0.270816	undefined	0.185811	0.180928	0.172987	0.21385	0.246424	undefined	0.171399	0.177507	0.19257	0.232602	0.225923	undefined
AMEXTC_0340000018062			38.548	273.435	129.665	87.0358	0.00735332	0.788534	1.02072e-05	0.0876092	0.677276	0.00590982	0.854942	0.328048	0	0.263639	0.0153523	0.392961	undefined	0.190457	0.260489	0.217415	0.170349	0.161291	animal	0.188306	0.225074	0.293994	0.201035	0.0915916	undefined	0.240836	0.200725	0.243488	0.191551	0.123399	undefined
AMEXTC_0340000018071			241.774	1209.14	1209.85	1030.87	1	0.309969	1.58863e-38	1	0.717359	0.145847	0.962968	0.220209	0.184803	0.209101	0.178507	0.20738	extreme animal	0.198418	0.178664	0.189769	0.216454	0.216695	undefined	0.221834	0.195416	0.17294	0.197074	0.212735	undefined	0.203981	0.186243	0.199756	0.197696	0.212324	undefined	transcription at 4-cell stage
AMEXTC_0340000018107			0	0.389328	2.11474	237	1	0.795384	0.000119619		1	1	0.166772	0	0	0	0	0	undefined	1	0	0	0	0	undefined	0.126408	0.274285	0.19005	0.262062	0.147195	undefined	0.203981	0.26662	0.203894	0.177574	0.147932	animal	transcription at 1K cell stage
AMEXTC_0340000018123			190.349	167.041	194.786	182.989	0.000247079	2.91894e-41	0.837766	7.90592e-37	0.000192652	9.78102e-12	3.09227e-09	0.0897282	0.0778278	0.0753665	0.10893	0.648147	extreme vegetal	0.115195	0.125146	0.122027	0.182893	0.454739	vegetal	0.129885	0.121364	0.12047	0.197724	0.430558	vegetal	0.136164	0.106554	0.172774	0.263722	0.320787	vegetal
AMEXTC_0340000018125			1128.23	391.469	318.761	436.934	0.00172951	0.000139687	1.27546e-50	1.07454e-37	1	0.141126	0.624594	0.124602	0.120438	0.120474	0.178801	0.455686	vegetal	0.223735	0.194071	0.195503	0.190339	0.196351	extreme animal	0.126913	0.185886	0.144716	0.274854	0.267631	vegetal	0.161823	0.205708	0.175329	0.250296	0.206844	undefined		Vegetal at the 1-cell stage, homogeneous/slightly vegetal in late stages
AMEXTC_0340000018168	YWHAG		1312.61	1154.8	1032.08	1249.29	1	1.34463e-07	0.13463	0.0001393	0.0878881	0.417413	0.317514	0.199184	0.241417	0.249115	0.174318	0.135966	undefined	0.20149	0.221404	0.219323	0.20937	0.148413	animal	0.208316	0.217045	0.20847	0.197617	0.168551	animal	0.208444	0.219998	0.204064	0.193645	0.173849	animal
AMEXTC_0340000018174	PLAU		63.039	55.981	42.7402	208.345	1	0.889773	0.00135278	0.991812	1	0.867641	1	0.199473	0.218544	0.211088	0.170245	0.200649	animal	0.258385	0.159427	0.233667	0.153878	0.194642	extreme animal	0.249777	0.277061	0.147196	0.161926	0.16404	animal	0.229986	0.188301	0.196102	0.200647	0.184964	extreme animal
AMEXTC_0340000018189			1915.55	1717.53	1721.9	1996.03	1	5.90785e-08	0.619789	0.000422447	4.33708e-08	0.157017	0.0004317	0.201634	0.224483	0.234698	0.183723	0.155461	undefined	0.23948	0.228666	0.204216	0.179733	0.147906	extreme animal	0.218214	0.220217	0.202248	0.184387	0.174934	animal	0.215696	0.234475	0.212974	0.183682	0.153172	animal
AMEXTC_0340000018193			0	0	1.0647	44.3887	1	0.919141	0.000107651			1	0.272213	0	0	0	0	0	undefined	0	0	0	0	0	undefined	0	0	0.278561	0.721439	0	vegetal	0.0546686	0.0557194	0.521104	0.172067	0.19644	central
AMEXTC_0340000018197	JAG1		5560.8	5630.33	6087.3	5519.02	0.0282085	1.71655e-21	0.349996	5.46735e-41	0.00140824	1.74638e-09	1.51663e-14	0.186517	0.161686	0.15293	0.182783	0.316084	undefined	0.183364	0.177706	0.18008	0.200778	0.258071	undefined	0.178217	0.183321	0.182942	0.212127	0.243394	undefined	0.176346	0.183305	0.197228	0.205301	0.23782	undefined
AMEXTC_0340000018200			1.48998	8.73857	209.915	1278.99	1	0.990256	1.70831e-83		1	0.91435	0.000854729	0	0.686253	0.313747	0	0	animal	0.0927101	0.217089	0.249459	0.155295	0.285446	undefined	0.182719	0.216323	0.167496	0.245726	0.187736	undefined	0.277848	0.187837	0.154303	0.154641	0.225371	undefined	transcription at 64-cell stage
AMEXTC_0340000018203	RAB39B	AMEXTC_0340000183896	130.525	21.5603	20.6221	20.235	1	0.102386	1.354e-15	0.823499	0.589797	1	1	0.175543	0.190037	0.251632	0.209138	0.173651	undefined	0.261323	0.226884	0.266109	0.227019	0.0186653	undefined	0.151983	0.252455	0.288193	0.192588	0.114782	undefined	0.24493	0.223414	0.196998	0.220197	0.114462	extreme animal
AMEXTC_0340000018212	NUP50		1719.01	1776.08	1570.64	1701.81	1	0.000684469	0.877444	0.00110976	0.406278	0.0325992	0.0154563	0.216524	0.232764	0.213663	0.171934	0.165115	animal	0.206612	0.237923	0.208994	0.186528	0.159942	animal	0.227287	0.225283	0.20221	0.182687	0.162533	extreme animal	0.198518	0.224425	0.210114	0.201276	0.165668	animal
AMEXTC_0340000018217	CREM		682.744	0	8.48645	0	0.132273	0.855485	1.60007e-08	0.0778048		1		0.160567	0.196506	0.194735	0.212323	0.235869	undefined	0	0	0	0	0	undefined	0.53561	0.142884	0.158168	0	0.163337	extreme animal	0	0	0	0	0	undefined	degradation at 4-cell stage
AMEXTC_0340000018248	CLDND1		519.139	372.544	435.02	348.626	0.143932	1.75816e-59	0.198468	2.47916e-27	1.39638e-15	3.97188e-40	9.98954e-22	0.0865607	0.0774294	0.0591785	0.111816	0.665016	extreme vegetal	0.0978587	0.0571835	0.118572	0.211447	0.514938	extreme vegetal	0.0612856	0.0626278	0.0956603	0.228835	0.551591	extreme vegetal	0.123711	0.113074	0.0819673	0.255115	0.426132	vegetal
AMEXTC_0340000018259	TSEN34		314.641	14.7705	25.8376	24.1105	0.48617	0.842134	1.96245e-09	0.601197	1	1	0.801418	0.246031	0.266633	0.242135	0.0875974	0.157605	animal	0.614264	0	0.385736	0	0	extreme animal	0.168576	0.0713183	0.23823	0.263793	0.258082	vegetal	0	0.270725	0.4026	0.326676	0	undefined	degradation at 4-cell stage
AMEXTC_0340000018270	GFER		2138.55	1273.69	1492.71	1434.79	6.38476e-11	1.78547e-90	0.0667148	3.21005e-156	4.42495e-29	2.45741e-43	5.29975e-233	0.0253758	0.0222503	0.0288377	0.059449	0.864087	extreme vegetal	0.073068	0.069003	0.095132	0.18003	0.582768	extreme vegetal	0.060989	0.0712497	0.0979705	0.198728	0.571063	extreme vegetal	0.0623483	0.057842	0.107344	0.256378	0.516088	extreme vegetal
AMEXTC_0340000018291			441.313	472.669	503.885	544.256	1	1.85182e-08	0.793193	1.66192e-09	0.516565	0.00161584	6.18996e-07	0.12973	0.131133	0.151925	0.148803	0.43841	vegetal	0.201671	0.155326	0.187547	0.199409	0.256046	undefined	0.183	0.155859	0.184309	0.20725	0.269582	undefined	0.131322	0.179691	0.167473	0.232754	0.28876	vegetal
AMEXTC_0340000018294			503.912	140.17	267.525	193.273	9.37857e-08	8.42032e-86	0.000818941	3.07124e-24	9.33003e-45	6.94528e-58	4.0968e-82	0.000924279	0.00114777	0.000383026	0.0210256	0.976519	extreme vegetal	0.00546575	0.00526871	0.0171859	0.090429	0.881651	extreme vegetal	0.0067907	0.0122125	0.0215275	0.158454	0.801015	extreme vegetal	0.00536081	0.00569593	0.0288069	0.231047	0.72909	extreme vegetal	degradation at 4-cell stage
AMEXTC_0340000018312			4.50678	10.164	193.569	2676.63	0.544481	0.553347	6.50591e-24	1	0.765691	0.837791	0.189282	0.0358566	0	0.343411	0.39726	0.223472	vegetal	0.413974	0.0206348	0	0.128649	0.436742	vegetal	0.166101	0.174508	0.196462	0.240623	0.222306	undefined	0.212908	0.171697	0.182981	0.198795	0.233619	undefined	transcription at 64-cell stage
AMEXTC_0340000018318	KIAA0556		2727.74	2928.84	2823.22	2814.82	1	2.17972e-08	0.719299	3.81518e-05	0.370828	0.152587	0.474262	0.214331	0.222991	0.220087	0.190788	0.151803	animal	0.213394	0.200779	0.213818	0.193051	0.178958	undefined	0.20398	0.208651	0.216317	0.187129	0.183923	undefined	0.215833	0.20938	0.197914	0.18894	0.187933	extreme animal
AMEXTC_0340000018327	TARS		3399.82	3232.71	3307.35	3508.14	0.628176	2.11562e-08	0.572712	0.0693497	0.0657225	8.18829e-08	0.100678	0.19669	0.216276	0.206781	0.20275	0.177504	animal	0.20288	0.198843	0.224978	0.192634	0.180664	undefined	0.223631	0.229892	0.202818	0.1827	0.16096	animal	0.221613	0.203661	0.2092	0.186083	0.179443	extreme animal
AMEXTC_0340000018335			818.511	777.321	822.183	1020.22	1	0.000515148	0.702593	8.71436e-17	0.00324776	0.00563174	0.321889	0.246907	0.23533	0.264028	0.132269	0.121466	undefined	0.266665	0.203544	0.224476	0.192534	0.112782	extreme animal	0.218104	0.21203	0.206102	0.214383	0.149381	extreme animal	0.202307	0.235168	0.205528	0.184624	0.172374	animal
AMEXTC_0340000018337	SCD	AMEXTC_0340000136374	1451.7	1074.52	1336.53	1412.28	1.52598e-12	3.06469e-95	0.488155	6.28925e-250	8.88155e-194	2.04706e-93	7.06456e-90	0.0224602	0.0192127	0.0181618	0.0907253	0.84944	extreme vegetal	0.0475346	0.0461877	0.0752629	0.180054	0.650961	extreme vegetal	0.0419303	0.0549502	0.0928409	0.233829	0.576449	extreme vegetal	0.0530741	0.0715963	0.12585	0.27022	0.47926	vegetal
AMEXTC_0340000018351			160.783	269.184	287.529	252.741	1	0.947982	0.000227911	0.720064	0.982456	0.797498	0.876895	0.191066	0.17381	0.244015	0.171306	0.219803	undefined	0.191008	0.170576	0.180123	0.243819	0.214473	undefined	0.22026	0.235667	0.169648	0.207122	0.167302	animal	0.179552	0.220807	0.173513	0.214373	0.211755	undefined
AMEXTC_0340000018354			2.94461	4.70892	251.54	1462.47	1	0.624109	7.67976e-93	0.983621	1	1	0.101592	0	0	0.283645	0.131802	0.584553	extreme vegetal	0.0683434	0.0411269	0.114051	0.15287	0.623609	extreme vegetal	0.209049	0.186497	0.157161	0.223037	0.224256	undefined	0.246751	0.19071	0.166204	0.173746	0.222589	undefined	transcription at 64-cell stage
AMEXTC_0340000018356	AP3D1	AMEXTC_0340000005776, AMEXTC_0340000026733, AMEXTC_0340000047465	2431.37	1469.5	1232.17	1531.67	1	0.422656	0.00122311	0.0295547	1	1	1	0.181115	0.125628	0.129338	0.154736	0.409183	vegetal	0.198816	0.161516	0.235794	0.197668	0.206205	undefined	0.180154	0.152091	0.276831	0.121416	0.269508	undefined	0.280887	0.0846791	0.207528	0.15855	0.268356	undefined
AMEXTC_0340000018374			998.633	1339.49	1195.38	1375.42	1	0.449842	0.237698	0.00369749	0.624385	1	0.127917	0.226367	0.211723	0.219106	0.18965	0.153155	extreme animal	0.215065	0.206057	0.205891	0.20807	0.164916	extreme animal	0.192971	0.202368	0.201281	0.214819	0.188561	undefined	0.177575	0.193824	0.204235	0.223326	0.201039	undefined
AMEXTC_0340000018382	OTULINL		155.498	90.0816	67.013	47.6277	1	8.1857e-06	0.00384817	6.27141e-05	0.480586	0.391741	0.671143	0.104994	0.0711408	0.0427306	0.107467	0.673667	extreme vegetal	0.222269	0.062659	0.136727	0.12039	0.457955	vegetal	0.0990244	0.190165	0.126076	0.118283	0.466452	vegetal	0.0964023	0.155171	0.0732357	0.144028	0.531163	extreme vegetal		Vegetal at the 1-cell stage, gradual decrease in late stages
AMEXTC_0340000018452			97.7392	68.3378	75.3627	94.3785	0.445217	1.88214e-13	0.207971	1.55554e-06	0.04355	0.304964	0.239873	0.115445	0.10173	0.134354	0.231151	0.41732	vegetal	0.13179	0.127989	0.161863	0.219174	0.359184	vegetal	0.136996	0.166293	0.172918	0.233983	0.289811	vegetal	0.200112	0.162381	0.142981	0.268736	0.225789	undefined
AMEXTC_0340000018455			0	0.387334	0.528686	90.4329	1	0.816158	7.89141e-24		1	1	0.761523	0	0	0	0	0	undefined	0	1	0	0	0	animal	0.479635	0.520365	0	0	0	animal	0.217812	0.263421	0.188972	0.168876	0.160919	animal
AMEXTC_0340000018511	ZP4		1247.45	693.146	463.478	281.285	0.870888	1.46141e-06	1.13303e-20	1.86902e-09	1.43848e-08	0.728855	0.267339	0.183198	0.164208	0.15798	0.20172	0.292895	undefined	0.122716	0.140026	0.163002	0.196983	0.377272	vegetal	0.178156	0.186872	0.180534	0.258516	0.195922	undefined	0.216784	0.153442	0.150288	0.186445	0.293041	undefined	degradation at 4-cell stage	Vegetal at the 1-cell stage, gradual decrease in late stages
AMEXTC_0340000018520	FANCD2		848.232	859.854	778.089	899.403	0.609063	3.1827e-16	0.534919	2.23455e-07	1.88143e-07	0.00286787	0.00613562	0.2231	0.260711	0.234858	0.156329	0.125003	animal	0.277514	0.240957	0.202464	0.172736	0.10633	extreme animal	0.208053	0.244263	0.219326	0.163164	0.165194	animal	0.219156	0.22664	0.225145	0.186359	0.1427	animal
AMEXTC_0340000018522			0.409346	0.315161	2.21544	136.407	1	0.874025	2.65984e-34		1	1	0.910003	1	0	0	0	0	undefined	1	0	0	0	0	undefined	0.100518	0.102392	0.0762609	0.470639	0.25019	vegetal	0.219361	0.170857	0.176414	0.234408	0.198959	undefined
AMEXTC_0340000018527	NDUFB11	AMEXTC_0340000065973, AMEXTC_0340000186914	86.2737	169.943	196.513	186.37	1	0.0190046	8.37147e-10	0.30296	0.70955	1	0.568888	0.333546	0.188494	0.184654	0.212368	0.0809372	extreme animal	0.210827	0.281326	0.218663	0.155885	0.133299	animal	0.205697	0.235043	0.178907	0.189946	0.190406	animal	0.219713	0.249501	0.173878	0.166087	0.190822	animal
AMEXTC_0340000018541			62.8887	43.8698	30.0738	28.4412	0.544365	1	0.751664	0.00128074	1	0.791896	0.27877	0	0	0.327896	0.38403	0.288074	vegetal	0.166722	0.150131	0.281289	0.160282	0.241577	undefined	0.193855	0.25471	0.139945	0.411491	0	undefined	0.575406	0.168189	0	0.151629	0.104776	undefined
AMEXTC_0340000018550			819.544	612.649	687.422	751.044	0.788954	1.02623e-08	0.100847	0.302136	0.000617167	0.00916244	0.00267675	0.208313	0.216691	0.239362	0.160695	0.174939	undefined	0.2511	0.22102	0.224444	0.196197	0.107239	extreme animal	0.248506	0.187927	0.211093	0.207013	0.14546	extreme animal	0.262785	0.217454	0.218314	0.14829	0.153156	extreme animal
AMEXTC_0340000018564	FAM102B	AMEXTC_0340000014362, AMEXTC_0340000162015	598.162	1480.34	1612.09	1586.49	1	0.964873	6.11409e-12	0.985633	0.199397	0.685249	0.00165115	0.233307	0.231263	0.0909889	0.168736	0.275705	undefined	0.203677	0.227685	0.208176	0.200523	0.159938	animal	0.206703	0.20577	0.212972	0.185984	0.188572	undefined	0.225833	0.218741	0.208358	0.185597	0.161472	extreme animal	transcription at 4-cell stage
AMEXTC_0340000018566			49.5541	134.68	149.507	151.492	1	0.0942954	0.0055851	0.713603	0.0102809	0.979458	1	0.19532	0.323599	0.213724	0.120585	0.146772	animal	0.24119	0.247675	0.269904	0.167811	0.0734208	undefined	0.223567	0.206941	0.206052	0.20621	0.157231	extreme animal	0.186638	0.226802	0.206123	0.187811	0.192626	animal
AMEXTC_0340000018568			413.655	17.2102	50.5893	45.7173	1	0.786376	3.38035e-10	0.161184	0.822217	1	0.795209	0.23417	0.211067	0.160839	0.179258	0.214666	undefined	0.28037	0.27292	0.0365284	0.248676	0.161506	undefined	0.24367	0.162353	0.16601	0.170611	0.257356	undefined	0.243562	0.244147	0.212441	0.161209	0.138641	animal	degradation at 4-cell stage
AMEXTC_0340000018574	DGKZ		118.096	52.1828	25.1644	41.0963	1	1	0.000132467	1	0.826679	1	0.353156	0.096288	0.134879	0.177768	0.477682	0.113383	vegetal	0	0.278037	0.0511493	0.155731	0.515082	extreme vegetal	0.222005	0.139993	0.307658	0.330343	0	undefined	0.152508	0.558112	0.28938	0	0	animal
AMEXTC_0340000018602			259.019	281.672	279.454	352.285	0.634844	0.000521406	0.0704051	0.00407062	0.110173	0.716911	1	0.258579	0.246906	0.212706	0.176823	0.104986	extreme animal	0.245563	0.237415	0.183611	0.201178	0.132233	extreme animal	0.259421	0.210402	0.184317	0.167863	0.177997	extreme animal	0.197817	0.194262	0.205218	0.204186	0.198517	undefined
AMEXTC_0340000018631	DNMT3A		299.597	322.475	273.281	239.525	1	0.94366	0.36937	0.48721	0.00603931	0.291443	1	0.206451	0.258443	0.241299	0.201028	0.0927785	animal	0.097658	0.140017	0.267121	0.157174	0.338029	undefined	0.235247	0.185922	0.241992	0.242474	0.0943654	undefined	0.159171	0.0776763	0.169137	0.2751	0.318916	vegetal
AMEXTC_0340000018643			0.372494	0	0.266174	156.637	1	1	1.77283e-35			1	1	0	1	0	0	0	animal	0	0	0	0	0	undefined	0	0	0	1	0	vegetal	0.24583	0.251331	0.175152	0.197048	0.130639	animal
AMEXTC_0340000018647			141.487	179.937	160.936	182.015	1	0.00693336	0.504633	0.00553395	0.595998	1	0.948366	0.209851	0.262219	0.222289	0.231768	0.0738732	animal	0.244524	0.237004	0.209758	0.18645	0.122265	extreme animal	0.17929	0.229815	0.211382	0.197976	0.181537	animal	0.225021	0.197254	0.186508	0.221748	0.169469	extreme animal
AMEXTC_0340000018683	PPP2R5E		1350.55	1305.57	1358.82	1231.92	0.393459	0.000939178	0.769489	1.3008e-16	1	0.378556	1	0.144918	0.151475	0.179807	0.231862	0.291938	vegetal	0.189667	0.19612	0.194268	0.215354	0.204592	undefined	0.178048	0.188156	0.208521	0.192225	0.23305	undefined	0.198253	0.197417	0.185566	0.193844	0.22492	undefined
AMEXTC_0340000018700			47.098	97.0645	112.603	61.1035	1	0.897711	0.00270206	0.996469	1	1	0.884005	0.248893	0.201334	0.183307	0.199273	0.167193	extreme animal	0.220179	0.178833	0.196934	0.223781	0.180273	undefined	0.169208	0.222787	0.179292	0.221379	0.207334	undefined	0.236778	0.195251	0.141251	0.167315	0.259405	undefined
AMEXTC_0340000018730			50.5169	38.575	66.3695	51.0791	0.923457	7.07161e-59	0.833448	0.311057	5.55913e-09	9.60569e-27	4.73208e-24	0	0	0	0	1	extreme vegetal	0	0	0.00591482	0.114662	0.879423	extreme vegetal	0	0.00372794	0.00516613	0.149241	0.841865	extreme vegetal	0.00820832	0	0.0156739	0.228285	0.747833	extreme vegetal
AMEXTC_0340000018733			24.6203	44.9474	42.8302	36.7081	0.800881	2.28311e-17	0.687207	5.81768e-08	0.108077	0.000950165	0.0412528	0.0466894	0.0405915	0.0318502	0.0632777	0.817591	extreme vegetal	0.0973103	0.117424	0.136543	0.198355	0.450367	vegetal	0.0913586	0.107252	0.105665	0.231765	0.463959	vegetal	0.0927069	0.11989	0.166015	0.24069	0.380698	vegetal
AMEXTC_0340000018738			218.313	149.067	152.253	89.6233	1	0.977463	0.000866623	0.622613	0.889468	1	1	0.227987	0.188051	0.211936	0.220438	0.151588	extreme animal	0.209019	0.158382	0.198542	0.193329	0.240728	undefined	0.173537	0.20207	0.208516	0.230334	0.185543	undefined	0.196171	0.219971	0.197523	0.197131	0.189204	animal
AMEXTC_0340000018761	MED25		394.557	329.506	341.074	250.545	1	0.844028	0.168523	0.000150847	1	0.101955	1	0.272489	0.19693	0.166973	0.216906	0.146702	extreme animal	0.20195	0.21888	0.190725	0.177901	0.210543	animal	0.198679	0.197365	0.151691	0.222648	0.229616	undefined	0.189458	0.229365	0.21234	0.175999	0.192837	animal
AMEXTC_0340000018779			184.693	2.18365	2.16235	6.47382	1	1	1.67268e-49	0.936782	1	1	0.996208	0.182288	0.203415	0.183999	0.195937	0.23436	undefined	0	0.42246	0.192171	0	0.385369	animal	0	0.131521	0.262628	0.470246	0.135605	vegetal	0.303215	0.134066	0.348657	0.214062	0	undefined
AMEXTC_0340000018781	CLSPN		7451.62	6055.59	6489.17	6998.22	1	0.420679	0.507927	1.69177e-05	0.714884	0.0014299	1	0.18738	0.196828	0.222391	0.208538	0.184864	undefined	0.205348	0.201304	0.220383	0.183557	0.189408	undefined	0.208234	0.209682	0.216243	0.191932	0.173908	undefined	0.198802	0.200063	0.203128	0.19818	0.199827	undefined
AMEXTC_0340000018799	PRKDC		116.654	119.705	96.7401	141.34	0.86603	3.69792e-05	0.477694	7.10761e-06	1	0.210048	0.490082	0.221355	0.313746	0.275391	0.171265	0.0182432	animal	0.242449	0.227828	0.2203	0.161134	0.148289	extreme animal	0.285983	0.230533	0.250022	0.12546	0.108003	extreme animal	0.270999	0.219087	0.171488	0.187785	0.150641	extreme animal
AMEXTC_0340000018805			310.249	182.788	215.918	280.17	1	1.69914e-10	0.000207144	0.000573028	0.305769	0.24943	1.20026e-05	0.118506	0.166722	0.250613	0.228768	0.235391	undefined	0.136417	0.166307	0.217678	0.212325	0.267273	undefined	0.159713	0.187355	0.158552	0.231971	0.262409	undefined	0.113521	0.142734	0.214213	0.252736	0.276796	vegetal
AMEXTC_0340000018826	SYNRG		1910.52	1439.56	1493.09	1636.2	0.500496	0.259744	0.181443	0.4191	0.00569298	0.923746	0.996084	0.213686	0.234116	0.168818	0.149014	0.234367	undefined	0.317086	0.207019	0.109493	0.196272	0.170129	undefined	0.216084	0.166796	0.199787	0.218691	0.198642	undefined	0.194542	0.183118	0.197055	0.22085	0.204434	undefined
AMEXTC_0340000018839	SRP9	AMEXTC_0340000067623	846.622	1605.69	1377.07	1538.07	1	0.00021021	0.000228393	0.00816677	0.156694	0.000391215	0.04991	0.213305	0.232236	0.213411	0.196913	0.144135	animal	0.200225	0.247627	0.211221	0.1814	0.159528	animal	0.236246	0.222524	0.217506	0.179141	0.144582	extreme animal	0.209569	0.216896	0.209222	0.198449	0.165864	animal		Homogenous/slightly animal at the 1-cell stage, animal in late stages
AMEXTC_0340000018842	IRF6		3795.42	3396.24	3745.49	3623.55	1.73967e-09	1.28498e-41	0.525494	2.37396e-62	9.21844e-19	1.34004e-27	0.00288406	0.137921	0.134591	0.137425	0.190341	0.399722	vegetal	0.141104	0.156689	0.153581	0.215123	0.333502	vegetal	0.142281	0.141891	0.171488	0.213468	0.330871	vegetal	0.179786	0.184411	0.188819	0.219275	0.227709	undefined
AMEXTC_0340000018854			0.354445	0	1.10314	96.3172	1	0.821652	8.32288e-26			1	0.576436	1	0	0	0	0	undefined	0	0	0	0	0	undefined	0	0.516461	0	0.483539	0	undefined	0.279254	0.235052	0.223432	0.133738	0.128525	extreme animal
AMEXTC_0340000018871			2.34627	1.09382	1.85406	72.5994	1	0.931052	7.82257e-13		1	1	1	1	0	0	0	0	undefined	0.390289	0.315667	0.294044	0	0	extreme animal	0	0.734167	0.104288	0	0.161545	animal	0.201415	0.186856	0.173008	0.211539	0.227182	undefined
AMEXTC_0340000018878		AMEXTC_0340000014661	0	117.063	81.138	94.4023	1	0.755275	2.24719e-17		0.00298713	1	1	0	0	0	0	0	undefined	0.415859	0.376228	0.207912	0	0	extreme animal	0.400163	0.152632	0.289833	0	0.157372	extreme animal	0.305939	0.258656	0.234748	0.12016	0.0804978	extreme animal
AMEXTC_0340000018886	N4BP2		2639.75	2436.45	2200.36	2368.29	1	1.0469e-13	0.4694	5.1097e-13	0.002014	0.00104211	8.03403e-06	0.221034	0.232893	0.237182	0.162866	0.146024	undefined	0.2095	0.223826	0.226131	0.191398	0.149145	undefined	0.216173	0.209033	0.223065	0.197304	0.154425	undefined	0.195895	0.225771	0.218675	0.193294	0.166365	animal
AMEXTC_0340000018906	WDR7	AMEXTC_0340000014690	220.316	317.901	344.904	352.425	0.782348	0.00015102	0.00379717	0.00881064	0.186421	0.484901	0.677409	0.26212	0.27836	0.217474	0.142074	0.0999711	animal	0.311736	0.139444	0.229603	0.166474	0.152743	extreme animal	0.241917	0.21239	0.222074	0.164467	0.159153	extreme animal	0.234333	0.212462	0.181277	0.197169	0.17476	extreme animal
AMEXTC_0340000018930			750.841	758.906	721.735	854.904	1	4.274e-10	0.190089	0.00612773	0.217555	0.00232721	0.328558	0.206757	0.225774	0.229612	0.202809	0.135047	undefined	0.211002	0.230373	0.211668	0.196278	0.150677	animal	0.225719	0.23603	0.190095	0.183073	0.165083	animal	0.226377	0.213394	0.208477	0.181725	0.170026	extreme animal
AMEXTC_0340000018942			0.726939	0.315161	1.10314	101.188	1	0.871053	6.68887e-31		1	1	1	0	1	0	0	0	animal	1	0	0	0	0	undefined	0.254959	0.55322	0	0.191822	0	animal	0.253112	0.19708	0.164732	0.196904	0.188172	undefined
AMEXTC_0340000018968			0	0	0	28.8314	1	0.991314	0.00248758				3.28558e-06	0	0	0	0	0	undefined	0	0	0	0	0	undefined	0	0	0	0	0	undefined	0	0.0214671	0.0834773	0.299407	0.595649	vegetal
AMEXTC_0340000019019			19.2698	0	0.264343	1413.88	1	0.462062	3.01666e-72	0.973495		1	0.000189934	0.586288	0.379681	0.0340309	0	0	extreme animal	0	0	0	0	0	undefined	0	0	1	0	0	central	0.270875	0.279439	0.203396	0.160792	0.0854982	animal	transcription at 1K cell stage
AMEXTC_0340000019028			146.752	309.628	334.399	430.164	1	0.00228184	1.02896e-12	0.0806418	0.938139	0.247744	0.14873	0.214162	0.125119	0.180113	0.164003	0.316603	undefined	0.187671	0.160758	0.213751	0.210001	0.22782	undefined	0.186084	0.176299	0.184111	0.205084	0.248422	undefined	0.158092	0.185952	0.198706	0.230832	0.226418	undefined
AMEXTC_0340000019036	TRAK1		233.196	182.094	194.189	187.198	1	9.30502e-22	0.835528	5.34563e-07	6.77755e-07	0.00494624	1.62279e-11	0.0246297	0.0297369	0.0359944	0.124197	0.785442	extreme vegetal	0.0254324	0.0609768	0.126005	0.16668	0.620906	extreme vegetal	0.0957427	0.071228	0.0672212	0.227476	0.538332	extreme vegetal	0.099506	0.0357643	0.0865444	0.279034	0.499151	vegetal
AMEXTC_0340000019038	PTPRR		0.372494	174.728	160.892	188.074	1	0.184696	2.74958e-50		0.471195	0.999095	0.542816	0	0	0	1	0	vegetal	0.183933	0.262006	0.198209	0.152119	0.203733	animal	0.217907	0.225333	0.200299	0.199298	0.157162	animal	0.199933	0.241855	0.198771	0.217454	0.141987	animal
AMEXTC_0340000019059	PPP1R12B	AMEXTC_0340000006456	2113.16	1923	1875.2	2060.42	1	1.53233e-27	0.71333	2.6055e-27	5.26223e-07	2.98002e-06	1.97319e-05	0.13088	0.111845	0.137581	0.195793	0.423901	vegetal	0.161461	0.118996	0.166088	0.219839	0.333616	vegetal	0.147616	0.156313	0.167339	0.216952	0.311779	vegetal	0.151317	0.164315	0.183373	0.226665	0.27433	vegetal
AMEXTC_0340000019063	DYNLRB1	AMEXTC_0340000066699, AMEXTC_0340000069489, AMEXTC_0340000134467	271.228	444.708	390.108	363.538	1	0.832485	0.00372631	0.988285	1	1	1	0.204159	0.200535	0.179858	0.181747	0.2337	undefined	0.177446	0.210912	0.175522	0.210768	0.225353	undefined	0.222411	0.188519	0.194643	0.184907	0.20952	extreme animal	0.194742	0.202553	0.206295	0.186243	0.210167	undefined
AMEXTC_0340000019073			13.7946	0.389328	0	106.812	1	1	4.80051e-11	1	1		0.00159521	0.0135563	0.136169	0.295227	0.386072	0.168976	vegetal	0	0	0	0	1	extreme vegetal	0	0	0	0	0	undefined	0.350614	0.271591	0.239125	0.0254376	0.113233	extreme animal
AMEXTC_0340000019094			1.50878	93.7352	82.396	106.447	1	0.0202314	7.52484e-37		0.482924	0.829045	1	0.174004	0.492696	0.3333	0	0	animal	0.22011	0.238774	0.272585	0.127169	0.141362	undefined	0.201784	0.245266	0.222531	0.196133	0.134286	animal	0.234909	0.185991	0.214148	0.194739	0.170213	extreme animal
AMEXTC_0340000019108			1556.99	116.412	129.203	111.233	1	0.387713	1.30739e-123	0.0120178	0.982544	0.615469	1	0.224388	0.224775	0.213464	0.163383	0.17399	animal	0.225687	0.163113	0.260589	0.164117	0.186495	undefined	0.223822	0.204134	0.237912	0.199973	0.134159	undefined	0.188074	0.230492	0.20017	0.221451	0.159814	animal	degradation at 4-cell stage
AMEXTC_0340000019111	WDR3		219.299	425.168	514.713	538.664	1	0.807482	4.704e-13	0.591075	1	0.459457	0.515129	0.218505	0.158493	0.224418	0.215584	0.183	undefined	0.198652	0.174691	0.206723	0.217351	0.202583	undefined	0.170482	0.213125	0.192827	0.222926	0.200639	undefined	0.232708	0.197262	0.202092	0.195749	0.172189	extreme animal
AMEXTC_0340000019116	DCBLD2		3259.7	2901.97	2873.08	3226.23	1	0.0157178	0.793551	3.29939e-14	0.0440507	1	0.723175	0.251241	0.223098	0.231509	0.153864	0.140289	extreme animal	0.22408	0.190593	0.234635	0.194359	0.156332	undefined	0.215599	0.196392	0.194866	0.203327	0.189817	extreme animal	0.200469	0.217823	0.191881	0.207958	0.181868	animal
AMEXTC_0340000019124	TMEM64		2018.58	1692.63	1916.04	1524.06	1	0.0142224	0.127628	0.142849	0.47636	1	9.50221e-09	0.217424	0.200084	0.202552	0.212368	0.167573	extreme animal	0.222153	0.212837	0.188633	0.191685	0.184693	extreme animal	0.199938	0.203549	0.203242	0.204057	0.189214	undefined	0.254082	0.219692	0.188319	0.171975	0.165931	extreme animal
AMEXTC_0340000019128	STX12		1126.45	1102.92	1114.14	1116.95	1	0.000464855	0.997599	0.00402638	0.248817	0.10335	0.369823	0.188864	0.21818	0.232939	0.19899	0.161027	undefined	0.218433	0.242419	0.186564	0.188722	0.163862	animal	0.219913	0.197016	0.226264	0.184956	0.171852	undefined	0.216176	0.204557	0.218344	0.182326	0.178597	undefined
AMEXTC_0340000019136			0	0	0.79486	82.8145	1	1	3.62834e-22			1	1	0	0	0	0	0	undefined	0	0	0	0	0	undefined	0.306499	0	0	0.317709	0.375792	vegetal	0.236239	0.22225	0.199836	0.153437	0.188238	extreme animal
AMEXTC_0340000019148			166.75	175.031	125.498	197.855	1	6.94071e-11	0.31742	0.0430965	0.000199191	0.0974706	0.0957616	0.23655	0.270991	0.240828	0.157662	0.0939703	animal	0.293247	0.230316	0.231727	0.177455	0.0672548	extreme animal	0.222754	0.209246	0.251989	0.21077	0.105242	undefined	0.218456	0.255243	0.221291	0.180218	0.124793	animal
AMEXTC_0340000019164	ALCAM	AMEXTC_0340000219007	50.2647	81.0099	113.255	192.727	1	0.947476	0.000449584	0.895612	0.416067	0.514865	0.983031	0.281713	0.299259	0.133939	0.102683	0.182406	animal	0.152966	0.17936	0.107326	0.247774	0.312573	vegetal	0.161799	0.176369	0.231326	0.269568	0.160938	undefined	0.22884	0.216196	0.168458	0.196309	0.190197	undefined
AMEXTC_0340000019170		AMEXTC_0340000229963, AMEXTC_0340000229964	43.513	4.75064	15.2573	338.001	0.00806074	0.0188775	1.60765e-74	0.999786	1	1	4.21068e-16	0.202606	0.195704	0.249892	0.165768	0.18603	undefined	0.351394	0.081592	0.203961	0.197403	0.16565	extreme animal	0.200129	0.120651	0.108327	0.241004	0.329889	vegetal	0.058251	0.0724247	0.191524	0.286492	0.391308	vegetal	transcription at 1K cell stage	Homogeneous/slightly vegetal in early stages, vegetal at 1K cell stage
AMEXTC_0340000019180	DCLK2	AMEXTC_0340000006563, AMEXTC_0340000014977, AMEXTC_0340000023355	605.622	367.663	430.061	436.072	1	0.277694	0.0129139	0.000768285	1	0.977763	0.31243	0.201639	0.145082	0.117039	0.118118	0.418122	vegetal	0.22766	0.188172	0.275527	0.168826	0.139815	undefined	0.069524	0.197337	0.168641	0.274554	0.289944	vegetal	0.163843	0.0740565	0.172493	0.171572	0.418035	vegetal
AMEXTC_0340000019224	TTL		156.065	142.165	129.527	117.111	1	0.149988	0.347995	0.00939732	0.888795	1	0.956148	0.288727	0.24438	0.255707	0.108975	0.102211	extreme animal	0.227421	0.229696	0.249624	0.14744	0.145819	undefined	0.185493	0.270525	0.141783	0.190874	0.211325	undefined	0.269119	0.145978	0.233218	0.177353	0.174332	extreme animal
AMEXTC_0340000019252	ARHGAP39	AMEXTC_0340000216639, AMEXTC_0340000216640	125.569	267.287	321.809	194.806	1	0.575093	0.000878499	0.915204	0.588136	0.143532	1	0.207811	0.234855	0.228958	0.100897	0.227478	animal	0.213795	0.15939	0.173641	0.220165	0.233009	undefined	0.186131	0.176049	0.159758	0.206675	0.271387	undefined	0.207356	0.200781	0.162222	0.201892	0.227749	undefined
AMEXTC_0340000019281			1.08138	0.704488	5.38939	289.202	1	0.925633	1.18221e-59		1	1	0.326245	0	1	0	0	0	animal	0	0	0.503402	0.496598	0	undefined	0.133593	0.160148	0.256104	0.277592	0.172563	undefined	0.236247	0.198668	0.147056	0.191193	0.226837	undefined	transcription at 64-cell stage
AMEXTC_0340000019314			338.763	137.707	196.689	173.423	0.00616445	3.90838e-111	0.00154904	1.69351e-118	1.8176e-28	1.19844e-20	1.56403e-59	0.0124373	0.0231412	0.0178276	0.0669928	0.879601	extreme vegetal	0.0199548	0.0294197	0.0543934	0.148652	0.74758	extreme vegetal	0.0134493	0.0256449	0.0480489	0.182546	0.730311	extreme vegetal	0.0189855	0.018176	0.0962272	0.284763	0.581848	extreme vegetal
AMEXTC_0340000019319			70.9406	61.8895	91.9563	102.13	1	8.68102e-14	0.221409	0.0405253	0.00136804	0.0166287	0.124402	0.163287	0.127866	0.223868	0.0797704	0.405209	undefined	0.131922	0.125057	0.178694	0.135562	0.428765	vegetal	0.105666	0.14703	0.138689	0.198147	0.410469	vegetal	0.159865	0.137467	0.167586	0.214567	0.320515	vegetal
AMEXTC_0340000019348			0	1.01965	4.77282	189.41	1	0.979092	4.75038e-28		1	1	1	0	0	0	0	0	undefined	0.704017	0	0.295983	0	0	extreme animal	0.100183	0.156395	0.151317	0.352617	0.239489	vegetal	0.237493	0.18687	0.169293	0.222259	0.184084	undefined
AMEXTC_0340000019352			15.2931	2.10948	13.427	291.202	0.0134422	0.7517	1.39258e-27	0.255937	1	0.975593	0.858223	0.719698	0.168778	0.111524	0	0	extreme animal	0.155146	0.512553	0	0.332301	0	animal	0	0.316716	0.208132	0.22176	0.253392	undefined	0.243784	0.199463	0.129726	0.218375	0.208653	undefined	transcription at 1K cell stage
AMEXTC_0340000019361			42.1907	30.0831	48.1909	49.7759	0.917768	7.2111e-06	0.435541	0.00753187	0.865765	0.0181655	0.537325	0.195298	0.185264	0.154605	0.0120871	0.452747	undefined	0.0884088	0.190432	0.132519	0.221466	0.367175	vegetal	0.0835723	0.14515	0.127628	0.230237	0.413412	vegetal	0.115425	0.142424	0.172214	0.235518	0.334418	vegetal
AMEXTC_0340000019372	VAV2	AMEXTC_0340000160758	184.515	493.921	536.387	471.466	1	0.293268	2.75914e-10	0.427901	1	1	0.754911	0.188794	0.111705	0.225308	0.199587	0.274606	undefined	0.208414	0.1853	0.202794	0.210805	0.192687	undefined	0.222487	0.184676	0.192815	0.21821	0.181812	extreme animal	0.198934	0.160911	0.207259	0.209089	0.223808	undefined
AMEXTC_0340000019375			0	1706.52	2366.65	1914.03	1	1.42794e-160	5.88156e-189		6.00638e-56	6.07263e-125	0	0	0	0	0	0	undefined	0.053909	0.0404163	0.0878498	0.224521	0.593304	extreme vegetal	0.0441851	0.0496838	0.0904519	0.249354	0.566325	extreme vegetal	0.0580674	0.0743861	0.115748	0.27128	0.480519	vegetal	transcription at 4-cell stage	Homogeneous/slightly vegetal at the 1-cell stage, vegetal in late stages
AMEXTC_0340000019376			13.575	9.81644	11.0571	152.503	0.0539055	0.0079113	3.38938e-22	0.167185	0.464747	1	0.928215	0.703484	0.100637	0.0236881	0.113913	0.0582783	undefined	0.601507	0.0611497	0.0882391	0	0.249104	extreme animal	0.135881	0.176287	0.194464	0.318036	0.175331	undefined	0.268092	0.205489	0.18511	0.188224	0.153085	extreme animal		Homogeneous/slightly animal in early stages, animal at the 1K cell stage
AMEXTC_0340000019399			8.99853	62.1735	36.2265	50.1825	1	0.280438	1.29068e-07	0.995311	0.489128	1	1	0.241169	0.0956592	0.282795	0.310508	0.0698685	undefined	0.276004	0.24094	0.226719	0.162944	0.0933923	extreme animal	0.156646	0.250852	0.220807	0.210392	0.161301	animal	0.200571	0.196393	0.258732	0.182444	0.161861	undefined
AMEXTC_0340000019411			0	1.55532	0	46.1754	1	0.274502	7.67222e-08		1		9.27653e-07	0	0	0	0	0	undefined	0	0	0.19688	0.159851	0.643269	extreme vegetal	0	0	0	0	0	undefined	0.0278535	0.0632612	0.0811344	0.231309	0.596442	extreme vegetal
AMEXTC_0340000019413	RCOR1	AMEXTC_0340000162040	3202.15	2822.55	2966.67	3565.01	1	0.00509751	0.687213	3.7001e-09	0.0370249	0.167441	0.00302095	0.229471	0.220662	0.235749	0.164919	0.149199	undefined	0.25354	0.2025	0.208729	0.189595	0.145637	extreme animal	0.216005	0.203123	0.208533	0.207019	0.16532	extreme animal	0.201243	0.218467	0.207828	0.193122	0.179339	animal
AMEXTC_0340000019419	TMEM230		667.851	592.74	596.449	845.981	2.12298e-06	2.0348e-17	0.0296807	4.93601e-32	1.14247e-14	8.45442e-09	0.979346	0.129055	0.102354	0.114365	0.215126	0.439101	vegetal	0.133102	0.145058	0.170937	0.220031	0.330872	vegetal	0.127143	0.145509	0.172308	0.24357	0.311471	vegetal	0.192798	0.177732	0.205956	0.21744	0.206073	undefined
AMEXTC_0340000019433	HACL1	AMEXTC_0340000015211, AMEXTC_0340000248449, AMEXTC_0340000248451, AMEXTC_0340000248453	372.002	114.902	114.431	130.462	1	0.898806	5.37461e-10	0.974007	0.0565416	1	1	0.184826	0.219616	0.206175	0.186776	0.202607	animal	0.254923	0.225602	0.273247	0.166142	0.080085	undefined	0.232967	0.22786	0.210931	0.176129	0.152113	extreme animal	0.142577	0.186613	0.201406	0.230008	0.239396	undefined
AMEXTC_0340000019462	NAXD		401.79	566.7	534.13	536.735	1	0.492125	0.00426093	0.417344	1	0.648708	0.612849	0.194882	0.18342	0.188677	0.174928	0.258092	undefined	0.199204	0.208161	0.188059	0.187455	0.217121	undefined	0.215716	0.224727	0.186443	0.171362	0.201752	animal	0.224467	0.196978	0.202861	0.198552	0.177142	extreme animal
AMEXTC_0340000019489			168.608	247.318	252.002	256.607	1	0.160503	0.00842748	0.48586	1	1	0.884863	0.233083	0.211361	0.273481	0.183445	0.0986311	undefined	0.209049	0.210648	0.202311	0.206455	0.171536	animal	0.190285	0.206429	0.208681	0.209758	0.184847	undefined	0.211618	0.220993	0.212506	0.186882	0.168002	animal
AMEXTC_0340000019515	BACE1		71.2963	11.8657	13.0473	20.8562	1	0.896829	1.45417e-07	0.702091	1	1	1	0.25581	0.190439	0.250572	0.147335	0.155844	extreme animal	0.175763	0.143091	0.18625	0.141631	0.353265	undefined	0.290106	0.174661	0.109516	0.178662	0.247055	undefined	0.230272	0.169106	0.16845	0.228464	0.203707	undefined
AMEXTC_0340000019520	GPR160	AMEXTC_0340000015287	622.674	312.403	388.517	381.497	1	0.70148	0.00621993	0.853555	1	0.946648	0.987337	0.120396	0.11782	0.207481	0.271417	0.282885	vegetal	0.210804	0.191832	0.274741	0.125149	0.197474	undefined	0.159947	0.181586	0.194505	0.100366	0.363597	undefined	0.153757	0.154259	0.318956	0.182854	0.190174	central
AMEXTC_0340000019533			409.207	511.928	514.224	543.242	0.221676	3.23721e-07	0.326895	0.00377267	0.479675	4.655e-14	3.81877e-05	0.344209	0.32982	0.215886	0.0890072	0.0210773	extreme animal	0.230912	0.199728	0.244931	0.250416	0.0740136	undefined	0.262452	0.320586	0.222284	0.125969	0.0687078	animal	0.233395	0.228538	0.228898	0.182245	0.126925	extreme animal
AMEXTC_0340000019561			178.653	241.641	278.886	274.304	1	0.758214	0.000237921	0.805162	1	0.966808	0.523308	0.171623	0.218123	0.234075	0.175846	0.200333	undefined	0.183569	0.211973	0.200127	0.192849	0.211482	undefined	0.189235	0.219249	0.218231	0.20039	0.172895	animal	0.256651	0.192327	0.183578	0.181836	0.185608	extreme animal
AMEXTC_0340000019564	UBXN2B	AMEXTC_0340000011127, AMEXTC_0340000011128, AMEXTC_0340000015335, AMEXTC_0340000019563, AMEXTC_0340000027879, AMEXTC_0340000044490	8.15224	163.131	248.082	196.695	1	0.0475785	0.000289269	1	0.671279	0.0915661	0.1095	0	0	1	0	0	central	0.108029	0.0508577	0.178394	0.162142	0.500577	extreme vegetal	0.0719507	0.0932942	0.0756704	0.205559	0.553526	extreme vegetal	0.0424706	0.160808	0.125161	0.229156	0.442403	vegetal
AMEXTC_0340000019568			2.98146	3.34764	5.21475	149.385	1	0.37908	4.74369e-32	1	1	0.913044	0.460906	0.512176	0.260723	0.227101	0	0	extreme animal	0.303236	0.236824	0.126555	0.206492	0.126893	undefined	0.37691	0.282806	0.286682	0.0536014	0	extreme animal	0.211046	0.200062	0.224514	0.229827	0.134551	undefined
AMEXTC_0340000019593	KLHL24		320.34	262.272	265.892	270.864	1	0.421816	0.687379	0.852478	0.82745	0.918507	0.000836734	0.187422	0.193295	0.243258	0.197741	0.178283	undefined	0.208301	0.171431	0.223897	0.157784	0.238586	undefined	0.196744	0.175872	0.218696	0.24543	0.163258	undefined	0.291313	0.179096	0.192886	0.1481	0.188604	extreme animal
AMEXTC_0340000019594	ATP1A1	AMEXTC_0340000011158, AMEXTC_0340000119409	261.035	3.11462	7.69891	1.89053	1	0.766259	2.47229e-07	0.86462	1	1	1	0.204037	0.165626	0.187773	0.221181	0.221383	undefined	0.522088	0	0.477912	0	0	extreme animal	0	0.2066	0.0840231	0.441215	0.268162	vegetal	0	0	0.188894	0.811106	0	vegetal	degradation at 4-cell stage
AMEXTC_0340000019613	FAT1		8326.41	7143.98	7238.98	8387.55	1	0.549081	0.704673	6.39851e-19	0.864186	0.657325	4.34654e-12	0.235699	0.226316	0.232728	0.172055	0.133203	extreme animal	0.21242	0.183468	0.224405	0.202833	0.176874	undefined	0.188055	0.198761	0.212025	0.206602	0.194557	undefined	0.168629	0.182167	0.205541	0.229701	0.213962	undefined
AMEXTC_0340000019635			0	0	1.86322	83.0653	1	1	5.02343e-06			1	0.986806	0	0	0	0	0	undefined	0	0	0	0	0	undefined	0	0.675011	0	0	0.324989	animal	0.278603	0.0884438	0.291542	0.215145	0.126267	undefined
AMEXTC_0340000019661			0.726939	1.94465	1.36932	63.3279	1	0.607814	7.90784e-16		1	1	0.580657	0.557939	0.442061	0	0	0	undefined	0.324471	0.131217	0.207995	0	0.336317	undefined	0.172835	0	0.436098	0.179157	0.21191	central	0.309759	0.213426	0.171255	0.186034	0.119526	extreme animal
AMEXTC_0340000019664	BIRC6		5220.01	4423.13	4248.88	5376.23	1	1.35791e-18	0.582633	1.74812e-24	3.29334e-11	1.29301e-12	8.92305e-24	0.237705	0.270292	0.250771	0.132378	0.108854	animal	0.261484	0.243088	0.243365	0.148269	0.103796	extreme animal	0.248889	0.245343	0.22591	0.162561	0.117297	extreme animal	0.225995	0.228554	0.215718	0.185044	0.14469	animal
AMEXTC_0340000019668	PHF11		1963.35	2303.01	2208.5	2506.7	1	4.32583e-06	0.128607	0.00340621	0.0991996	8.27631e-05	0.251575	0.220187	0.244964	0.218093	0.152819	0.163938	animal	0.2396	0.209537	0.204582	0.182459	0.163823	extreme animal	0.232711	0.205609	0.207007	0.183317	0.171357	extreme animal	0.200366	0.218919	0.208333	0.188451	0.183931	animal
AMEXTC_0340000019680	CLASP1	AMEXTC_0340000007055	805.674	805.169	773.361	1095.16	1	0.0157334	0.232556	0.987937	0.510282	6.79765e-06	0.135433	0.210487	0.221489	0.283763	0.172305	0.111955	undefined	0.246808	0.223648	0.209996	0.181358	0.138191	extreme animal	0.245997	0.182214	0.225037	0.19244	0.154312	extreme animal	0.208243	0.232593	0.20044	0.204129	0.154595	animal
AMEXTC_0340000019723	TBC1D30		268.227	389.728	440.718	487.312	1	0.184703	0.00672818	0.928799	0.664309	0.685362	0.397717	0.218034	0.175263	0.231003	0.190499	0.1852	undefined	0.214157	0.162536	0.212386	0.234578	0.176343	undefined	0.233829	0.182233	0.215589	0.182543	0.185807	extreme animal	0.178465	0.186123	0.210396	0.236139	0.188876	undefined
AMEXTC_0340000019738	CACNA2D1		46.3419	1.96314	5.75189	48.2632	1	0.841301	9.48911e-05	0.837469	1	1	0.446008	0.250604	0.278802	0.383764	0	0.0868306	undefined	0.811841	0	0	0	0.188159	undefined	0.616838	0	0.229821	0.153342	0	extreme animal	0.247389	0.349784	0.017044	0.236818	0.148966	animal
AMEXTC_0340000019752	CADM1	AMEXTC_0340000023934, AMEXTC_0340000028095	3098.88	1940.16	2645.99	1629.79	1	0.031526	0.00192517	0.0127864	0.234012	1	0.383413	0.15636	0.165451	0.178265	0.21521	0.284715	undefined	0.161425	0.1789	0.160811	0.20453	0.294334	undefined	0.186781	0.19985	0.20901	0.196485	0.207874	undefined	0.180033	0.213106	0.15057	0.213982	0.242309	undefined
AMEXTC_0340000019781			1192.72	995.774	1036.04	1243.08	0.816307	8.78309e-10	0.61784	1.79155e-30	3.31721e-05	0.000777626	0.131404	0.23058	0.247975	0.269382	0.166823	0.0852398	undefined	0.242075	0.235678	0.220962	0.183014	0.11827	extreme animal	0.224652	0.208554	0.226934	0.183863	0.155997	undefined	0.199796	0.218779	0.220849	0.202438	0.158138	undefined
AMEXTC_0340000019797	HUWE1		1697.14	1100.52	1365.55	1393.56	1	1.04494e-06	0.277905	1.73175e-19	0.26114	5.16978e-05	0.695633	0.249324	0.298267	0.247212	0.136795	0.0684013	animal	0.251742	0.189134	0.265216	0.168379	0.12553	undefined	0.23471	0.235601	0.249741	0.159666	0.120283	undefined	0.169687	0.269389	0.218535	0.186292	0.156098	animal
AMEXTC_0340000019821	ATP11B	AMEXTC_0340000028179	463.224	0	0	2.223	1	0.930639	0.00928235	0.784777			1	0.183263	0.169947	0.259596	0.22298	0.164214	undefined	0	0	0	0	0	undefined	0	0	0	0	0	undefined	0	1	0	0	0	animal	degradation at 4-cell stage
AMEXTC_0340000019824			76.2667	119.338	145.53	111.374	1	2.27763e-05	0.192028	0.996804	0.0663672	0.00866054	0.0275918	0.176872	0.180767	0.178889	0.229728	0.233744	undefined	0.135193	0.133091	0.181285	0.243047	0.307384	vegetal	0.151361	0.163207	0.168786	0.220977	0.295669	vegetal	0.178982	0.129685	0.171813	0.201675	0.317845	vegetal		Homogeneous/slightly vegetal at the 1-cell stage, vegetal in late stages
AMEXTC_0340000019847			116.63	248.981	261.835	293.565	1	9.40311e-15	4.34936e-10	0.0312064	0.00362257	0.000417453	7.22692e-06	0.104088	0.126248	0.137466	0.147217	0.484981	vegetal	0.161403	0.150898	0.174274	0.173965	0.33946	vegetal	0.167106	0.153415	0.166914	0.201624	0.31094	vegetal	0.150116	0.143817	0.197765	0.21866	0.289642	vegetal
AMEXTC_0340000019849	TBL1XR1	AMEXTC_0340000028207, AMEXTC_0340000216391, AMEXTC_0340000216392	1596.71	1217.9	1403.7	1553.92	1	0.530009	0.140459	0.177304	1	0.0909422	0.000785986	0.187461	0.203606	0.232298	0.252987	0.123648	undefined	0.294376	0.201011	0.195174	0.162488	0.146951	extreme animal	0.229241	0.250776	0.169336	0.149148	0.2015	animal	0.212832	0.196761	0.160119	0.260345	0.169943	undefined
AMEXTC_0340000019852	ARFGAP2		2953.68	2902.93	2951.55	3169.16	1	7.77661e-07	0.931722	7.33115e-13	0.0650174	0.0103187	0.00155153	0.233186	0.230284	0.217699	0.173354	0.145477	extreme animal	0.222645	0.20103	0.221087	0.193107	0.162131	extreme animal	0.211564	0.217962	0.211178	0.19524	0.164056	animal	0.219433	0.217051	0.203524	0.1911	0.168892	extreme animal
AMEXTC_0340000019857	RNF11	AMEXTC_0340000152287	437.891	385.887	344.239	263.509	1	0.0146491	0.000645285	0.574308	0.742641	0.673904	0.954443	0.212738	0.202663	0.166328	0.178266	0.240005	undefined	0.19324	0.188648	0.196181	0.171587	0.250345	undefined	0.184469	0.179318	0.205762	0.185828	0.244624	undefined	0.210664	0.177927	0.209195	0.180413	0.2218	undefined
AMEXTC_0340000019859	SPATA13		205.072	582.746	604.081	563.808	1	1	3.07444e-12	1	0.852597	1	1	0.180716	0.228386	0.212662	0.201405	0.176831	animal	0.186603	0.233259	0.18728	0.20241	0.190447	animal	0.202993	0.181593	0.204123	0.20299	0.208301	undefined	0.219054	0.190002	0.1854	0.197127	0.208417	undefined
AMEXTC_0340000019863			390.047	308.552	323.373	405.285	1	6.01306e-21	0.262955	1.21211e-13	0.0421635	8.06734e-06	0.0784468	0.26221	0.286243	0.239463	0.145682	0.0664015	animal	0.221994	0.250808	0.248556	0.174233	0.10441	animal	0.248787	0.255534	0.22955	0.166327	0.0998016	animal	0.232072	0.225481	0.217657	0.178805	0.145984	extreme animal
AMEXTC_0340000019898		AMEXTC_0340000058431	3.12811	1.47916	2.12024	148.712	1	0.806334	2.27124e-34	1	1	1	1	0.856466	0.143534	0	0	0	undefined	0	0.214988	0.541044	0	0.243968	central	0.394496	0.122134	0	0.221196	0.262175	undefined	0.205068	0.234016	0.212257	0.185049	0.16361	animal
AMEXTC_0340000019904			1586.11	1630.5	1597.32	1985.75	1	1.70624e-08	0.293685	0.86812	0.339484	1.36467e-14	3.8708e-38	0.183008	0.191959	0.205205	0.19661	0.223217	undefined	0.171485	0.159532	0.202431	0.218988	0.247564	undefined	0.145692	0.147218	0.180881	0.248221	0.277987	vegetal	0.133311	0.162114	0.192393	0.251871	0.260312	vegetal
AMEXTC_0340000019923			61.299	74.5847	58.3599	117.99	0.730551	0.229552	0.549351	0.818536	0.000259887	0.21271	0.716943	0.284947	0.325907	0.0631551	0.159099	0.166892	animal	0.487255	0.454298	0	0	0.0584474	undefined	0.493245	0.146413	0.172	0.118272	0.0700704	extreme animal	0.265931	0.0986417	0.29824	0.24517	0.0920177	undefined
AMEXTC_0340000019949	EMC3	AMEXTC_0340000214369	160.327	152.763	210.109	193.135	1	1.45797e-11	0.747881	0.00398918	0.00202856	0.0285469	0.0163314	0.0647695	0.0785138	0.0697999	0.14482	0.642097	extreme vegetal	0.140459	0.0327109	0.157232	0.185704	0.483894	vegetal	0.111335	0.0379867	0.0952921	0.217602	0.537784	extreme vegetal	0.0690236	0.10804	0.176944	0.256281	0.389711	vegetal
AMEXTC_0340000019971			452.112	287.811	388.154	293.716	1	0.916038	0.00941053	1	0.899648	0.51923	0.378544	0.194124	0.188776	0.21836	0.1863	0.21244	undefined	0.140019	0.212547	0.181312	0.204363	0.261759	undefined	0.237631	0.196051	0.217106	0.154684	0.194528	extreme animal	0.169714	0.186761	0.179531	0.237723	0.226271	undefined
AMEXTC_0340000019979			1.95498	2.10948	1.99321	218.016	1	0.592024	2.3388e-68		1	1	0.735202	0.30792	0	0.345894	0.346187	0	undefined	0.292056	0.452899	0	0	0.255046	animal	0.32124	0	0.572212	0.106548	0	undefined	0.229693	0.211095	0.199443	0.202574	0.157194	extreme animal
AMEXTC_0340000020008			1053.3	1467.59	1542.92	1632.91	1	1.29892e-05	0.114052	7.46791e-09	0.115562	0.000185324	2.81235e-05	0.231328	0.245262	0.226265	0.164655	0.132491	animal	0.24176	0.193196	0.226124	0.188563	0.150357	extreme animal	0.224441	0.220509	0.215647	0.184466	0.154937	extreme animal	0.230348	0.221711	0.201394	0.183311	0.163236	extreme animal		Homogenous/slightly animal at the 1-cell stage, animal in late stages
AMEXTC_0340000020021			352.799	480.345	444.632	365.189	1	0.0901231	0.10915	0.000638849	0.85413	1	0.864436	0.143897	0.198377	0.154129	0.254265	0.249332	vegetal	0.172475	0.215418	0.191162	0.193277	0.227668	undefined	0.22012	0.209196	0.186279	0.17703	0.207375	extreme animal	0.17454	0.187118	0.191044	0.211302	0.235996	undefined
AMEXTC_0340000020054			0	0	1.32355	173.281	1	1.25868e-11	2.14634e-40			1	3.54016e-15	0	0	0	0	0	undefined	0	0	0	0	0	undefined	0.178841	0	0	0.185382	0.635777	extreme vegetal	0.107718	0.0898283	0.16166	0.235311	0.405482	vegetal		Homogeneous/slightly vegetal in early stages, vegetal at 1K cell stage
AMEXTC_0340000020058	CASP8AP2		266.791	406.648	273.405	383.801	0.967325	0.481381	0.75325	0.164878	0.97476	1	2.98953e-07	0.0609795	0.0494741	0.0513552	0.808755	0.0294362	vegetal	0.0621133	0.0824122	0.477431	0.0526436	0.3254	undefined	0.187399	0.155908	0.044131	0.508049	0.104514	vegetal	0.0969866	0.733163	0.0547521	0.0908133	0.0242854	animal
AMEXTC_0340000020070	OXSR1	AMEXTC_0340000130617	396.61	332.809	371.652	398.772	0.131051	0.00637445	0.525518	0.827797	0.000873126	0.0201444	1	0.188788	0.274629	0.182459	0.195234	0.15889	animal	0.251557	0.164176	0.275316	0.250755	0.0581966	undefined	0.191507	0.256872	0.217545	0.207036	0.12704	animal	0.205721	0.194694	0.22592	0.187303	0.186362	undefined
AMEXTC_0340000020127	ADAM11	AMEXTC_0340000049174, AMEXTC_0340000063720, AMEXTC_0340000063733, AMEXTC_0340000214919, AMEXTC_0340000214920	50.2212	10.5991	24.2051	32.6428	1	0.140104	0.0682956	0.863336	1	1	0.000383726	0.190651	0.291564	0.203511	0.0766083	0.237666	animal	0.122185	0.32527	0.437889	0.114656	0	undefined	0.154989	0.227426	0.309397	0.19993	0.108258	central	0.372529	0.211012	0.383705	0	0.0327531	undefined
AMEXTC_0340000020141			104.326	97.8692	86.7061	107.386	1	1.04536e-09	0.79339	0.00459565	0.0991996	0.342769	0.270773	0.12446	0.136039	0.154801	0.256936	0.327764	vegetal	0.132059	0.129365	0.192006	0.202336	0.344235	vegetal	0.161768	0.113228	0.170052	0.248224	0.306728	vegetal	0.163863	0.146555	0.181482	0.230405	0.277695	vegetal
AMEXTC_0340000020142	SVIL	AMEXTC_0340000045092, AMEXTC_0340000157184	2605.66	1691.85	2074.45	2276.88	1	0.0773863	3.55361e-05	9.8445e-06	1	0.638597	0.842491	0.12962	0.115165	0.131838	0.334532	0.288845	vegetal	0.203533	0.140278	0.177826	0.204755	0.273608	undefined	0.149331	0.135277	0.169973	0.208702	0.336717	vegetal	0.100309	0.149771	0.142202	0.249805	0.357914	vegetal
AMEXTC_0340000020147			328.804	330.16	327.895	444.76	1	0.0782003	0.0640901	0.996488	0.911202	0.243176	0.00930308	0.22225	0.204279	0.203629	0.188898	0.180943	extreme animal	0.234612	0.171489	0.184833	0.195823	0.213243	undefined	0.198226	0.155924	0.191096	0.219923	0.23483	undefined	0.162879	0.14893	0.196096	0.223364	0.268731	undefined
AMEXTC_0340000020180			927.62	625.253	830.744	733.617	1	4.01007e-45	0.748866	3.33025e-15	6.0552e-20	8.32456e-20	0.000546619	0.00541242	0.00964867	0.0141369	0.0556882	0.915114	extreme vegetal	0.0309523	0.0231063	0.0510176	0.192093	0.70283	extreme vegetal	0.0324494	0.0386802	0.0691287	0.215262	0.64448	extreme vegetal	0.0314085	0.0279204	0.0986193	0.267476	0.574576	extreme vegetal
AMEXTC_0340000020209			145.86	283.948	322.26	265.215	0.000847129	0.0354449	2.55152e-06	3.76551e-11	1	0.896357	1	0.272702	0.234967	0.233402	0.25893	0	extreme animal	0.2007	0.267622	0.185596	0.212814	0.133267	animal	0.235508	0.192558	0.221652	0.194365	0.155916	extreme animal	0.203535	0.206468	0.216608	0.17707	0.196319	undefined
AMEXTC_0340000020268			118.017	17.181	22.4146	20.6608	1	1	0.00151154	0.950419	1	1	0.880123	0.221556	0.185624	0.15624	0.232781	0.203798	undefined	0.15368	0.198527	0.159566	0.235832	0.252396	undefined	0.145048	0.221912	0.242067	0.193852	0.197122	undefined	0.284809	0.1542	0.213421	0.103606	0.243963	extreme animal
AMEXTC_0340000020279	PDP1		1200.7	1444.08	1506.4	1357.05	1	0.0404634	0.220841	0.00434712	0.293491	0.38662	0.910945	0.219327	0.200026	0.226769	0.185041	0.168837	undefined	0.23073	0.165725	0.21287	0.19835	0.192325	extreme animal	0.212074	0.213982	0.19524	0.195029	0.183674	animal	0.223503	0.196185	0.200303	0.193524	0.186485	extreme animal
AMEXTC_0340000020281			120.289	129.018	137.77	165.453	1	6.10362e-19	0.25686	0.00134627	0.0209694	0.00270483	8.396e-05	0.16364	0.0999564	0.0999226	0.192044	0.444437	vegetal	0.140796	0.126218	0.171175	0.237271	0.324539	vegetal	0.115874	0.116134	0.172201	0.257064	0.338727	vegetal	0.118246	0.157267	0.161186	0.247543	0.315758	vegetal
AMEXTC_0340000020288			1.88203	2.74379	208.743	1838.63	1	0.936966	1.08886e-57		1	0.328006	0.892375	1	0	0	0	0	undefined	0	0.0917756	0	0.168667	0.739557	extreme vegetal	0.155523	0.181146	0.204708	0.268974	0.189649	undefined	0.206504	0.195511	0.176297	0.197841	0.223846	undefined	transcription at 64-cell stage
AMEXTC_0340000020313			7.37371	3.90778	1.98771	178.126	0.194018	0.614712	3.90033e-44	0.957553	1	1	1	0.769785	0.230215	0	0	0	undefined	0.272039	0.371919	0.0897075	0.266334	0	animal	0	0.325649	0.110555	0.221294	0.342502	vegetal	0.205946	0.216963	0.199061	0.195497	0.182533	animal
AMEXTC_0340000020316	ARMC4		404.35	586.066	497.018	498.869	1	0.000608077	0.000880512	0.582616	0.0593294	0.794167	0.628159	0.18241	0.247857	0.222368	0.196491	0.150874	animal	0.203011	0.250263	0.212374	0.188111	0.146241	animal	0.220155	0.202129	0.209217	0.195336	0.173163	extreme animal	0.19256	0.224229	0.206506	0.179495	0.19721	animal
AMEXTC_0340000020317			48.3552	101.853	85.2452	88.7984	1	0.154921	0.00217182	0.82146	0.914085	0.783569	0.988211	0.306451	0.214369	0.185668	0.161662	0.13185	extreme animal	0.233807	0.190026	0.201386	0.236428	0.138352	undefined	0.282749	0.170818	0.227031	0.141999	0.177402	extreme animal	0.211237	0.252969	0.166264	0.156616	0.212914	animal
AMEXTC_0340000020329	PARP9	AMEXTC_0340000016155	180.622	454.727	400.866	455.483	1	0.298369	1.5224e-05	0.867218	0.39545	0.0681323	1	0.213034	0.283967	0.30739	0.0733355	0.122273	undefined	0.211489	0.250027	0.208955	0.239886	0.0896425	animal	0.234077	0.207491	0.239031	0.166839	0.152562	undefined	0.202817	0.184888	0.213373	0.223557	0.175366	undefined
AMEXTC_0340000020352			62.6587	34.512	49.6527	42.3034	1	2.22441e-06	0.624909	5.27039e-05	0.62641	0.366296	0.373561	0.12645	0.119914	0.0543767	0.132992	0.566267	extreme vegetal	0.144804	0.143671	0.127009	0.248111	0.336406	vegetal	0.126656	0.0907118	0.110333	0.298343	0.373956	vegetal	0.179945	0.237859	0.0841986	0.197006	0.300991	undefined		Vegetal at the 1-cell stage, gradual decrease in late stages
AMEXTC_0340000020357	PPP1R13B	AMEXTC_0340000016182	875.094	481.225	696.866	580.068	1	0.991443	0.00598143	0.999442	1	1	0.757094	0.237331	0.192741	0.205245	0.224662	0.140022	extreme animal	0.0810136	0.200108	0.213092	0.30598	0.199807	vegetal	0.218101	0.187616	0.179243	0.19351	0.22153	undefined	0.160888	0.191191	0.208821	0.204954	0.234146	undefined
AMEXTC_0340000020378	SPTLC3	AMEXTC_0340000024564, AMEXTC_0340000227520, AMEXTC_0340000227521	1038.48	804.632	858.526	966.28	0.0217789	8.85317e-08	0.0675026	1.04178e-15	0.787747	0.000861811	0.00164036	0.152069	0.147751	0.162633	0.202072	0.335474	vegetal	0.174209	0.183929	0.215184	0.242164	0.184513	undefined	0.168586	0.184528	0.183366	0.219287	0.244233	undefined	0.178174	0.172741	0.196993	0.217049	0.235042	undefined
AMEXTC_0340000020408			942.094	685.836	791.039	917.009	0.29212	1.74237e-107	0.121376	2.11912e-77	3.81806e-14	5.67364e-50	2.15583e-57	0.085157	0.088682	0.0920283	0.182734	0.551398	extreme vegetal	0.0991546	0.119373	0.150555	0.201691	0.429227	vegetal	0.106262	0.08281	0.11494	0.23978	0.456207	vegetal	0.0917353	0.10634	0.140786	0.253555	0.407584	vegetal
AMEXTC_0340000020409	SHKBP1		1182.25	1081.71	1128.64	1067.6	1	5.25986e-15	0.837059	1.27538e-08	0.105738	1.94952e-05	0.00225539	0.278364	0.233805	0.198564	0.161991	0.127277	extreme animal	0.249833	0.209636	0.214386	0.17625	0.149896	extreme animal	0.221452	0.208304	0.223055	0.197951	0.149237	undefined	0.252978	0.23367	0.182434	0.182941	0.147977	extreme animal
AMEXTC_0340000020415			8.79149	6.96673	6.81109	53.5484	1	0.791178	5.61313e-07	1	1	1	0.677294	0.26683	0.232854	0.212595	0.0737586	0.213963	extreme animal	0.222851	0.14191	0.196933	0.291599	0.146708	undefined	0.0923753	0.154452	0.43607	0.186592	0.13051	central	0.280186	0.220329	0.20607	0.174918	0.118497	extreme animal
AMEXTC_0340000020474			10.8625	3.34964	13.0748	185.98	0.839055	0.494296	5.34787e-30	0.619934	1	0.796798	0.925869	0.418333	0.326444	0.053079	0.0680163	0.134127	undefined	0.652754	0.180471	0	0	0.166775	undefined	0.210279	0.108155	0.135854	0.405849	0.139862	vegetal	0.188477	0.181921	0.165537	0.195783	0.268282	undefined
AMEXTC_0340000020477			0.372494	0.387334	3.04875	50.7621	1	0.0159523	2.65117e-14		1	1	0.00119596	0	0	0	1	0	vegetal	0	0	1	0	0	central	0.0847581	0.183912	0.0643041	0.151627	0.515399	extreme vegetal	0.0910722	0.0960513	0.0908785	0.182034	0.539964	extreme vegetal
AMEXTC_0340000020495	LAMA5		2551.1	1418.02	2258.46	1988.9	1	1.77392e-36	0.000291166	2.48931e-43	1.34724e-05	2.49369e-22	5.50121e-98	0.161347	0.141916	0.145594	0.136793	0.414349	undefined	0.134706	0.118142	0.166538	0.197453	0.383161	vegetal	0.125788	0.13124	0.151075	0.227136	0.364762	vegetal	0.113779	0.119923	0.173034	0.241421	0.351843	vegetal		Vegetal at the 1-cell stage, gradual decrease in late stages
AMEXTC_0340000020502	RPS6KL1		2959.55	1941.35	2469.28	1899.98	3.24125e-19	1.92077e-125	0.0770123	2.69007e-264	4.45258e-71	3.28223e-113	1.81941e-298	0.0187311	0.0190698	0.0208764	0.0575613	0.883761	extreme vegetal	0.0516017	0.0462105	0.0700323	0.141482	0.690674	extreme vegetal	0.046658	0.048018	0.078152	0.2147	0.612472	extreme vegetal	0.0555705	0.0686011	0.103658	0.246179	0.525991	extreme vegetal
AMEXTC_0340000020541	IFRD2		4964.42	5166.94	4935.34	5477.31	1	2.79742e-11	0.564688	2.35002e-06	3.83673e-05	0.0362349	0.0140438	0.20686	0.218143	0.22546	0.188828	0.160709	undefined	0.218422	0.214911	0.207403	0.195347	0.163917	extreme animal	0.210157	0.207233	0.21078	0.19807	0.17376	undefined	0.213898	0.212573	0.203275	0.188197	0.182058	extreme animal
AMEXTC_0340000020553			105.074	103.256	89.9886	122.737	0.278871	0.663875	0.771305	0.00479465	0.545929	0.572035	1	0.28395	0.237122	0.236767	0.0284548	0.213706	extreme animal	0.294104	0.188438	0.188804	0.196625	0.132029	extreme animal	0.251382	0.125938	0.217407	0.252957	0.152315	undefined	0.193478	0.215594	0.155797	0.231138	0.203993	undefined
AMEXTC_0340000020611			42.6251	6.37215	5.43333	303.873	0.00194162	0.000728485	1.56038e-38	3.75631e-05	1	1	0.730588	0.675753	0.239304	0.0687841	0.016159	0	extreme animal	0.530596	0	0.469404	0	0	extreme animal	0.195881	0.232405	0.0981154	0.260363	0.213236	undefined	0.291462	0.207445	0.182036	0.171899	0.147158	extreme animal	transcription at 1K cell stage	Homogeneous/slightly animal in early stages, animal at the 1K cell stage
AMEXTC_0340000020629	MEPCE		2580.4	2483.87	2344.58	2591.22	0.830806	2.09476e-15	0.64748	2.52759e-24	3.27526e-05	0.0234713	0.0276847	0.24666	0.222275	0.234444	0.167679	0.128942	extreme animal	0.233509	0.194464	0.231248	0.1839	0.156879	extreme animal	0.225146	0.219554	0.198748	0.187801	0.168751	extreme animal	0.215631	0.211479	0.217187	0.189588	0.166114	undefined
AMEXTC_0340000020658	CDKL5	AMEXTC_0340000024860	598.48	907.258	928.1	911.9	0.671693	0.549113	1.03121e-05	0.0155037	1	0.641695	1	0.251251	0.242524	0.193516	0.11128	0.20143	extreme animal	0.203561	0.198199	0.195134	0.199628	0.203478	undefined	0.228984	0.186506	0.196217	0.211931	0.176362	extreme animal	0.201191	0.209652	0.202468	0.20109	0.185598	animal
AMEXTC_0340000020723	INO80		1563.67	1355.94	1605.65	1450.35	1	0.00421361	0.689101	0.0533044	0.00433679	0.536458	0.990911	0.214288	0.20276	0.231156	0.186462	0.165334	undefined	0.212303	0.203246	0.240227	0.205266	0.138958	undefined	0.223028	0.21433	0.202199	0.18041	0.180033	extreme animal	0.205098	0.196923	0.211578	0.210607	0.175795	undefined
AMEXTC_0340000020775	TBL1X	AMEXTC_0340000219013, AMEXTC_0340000219014	3922.98	3798.65	4119.25	4497.73	0.000140442	2.14109e-33	0.120216	4.32592e-35	2.54739e-06	4.68445e-28	3.0386e-12	0.146688	0.134287	0.132638	0.174246	0.41214	vegetal	0.169624	0.156267	0.182874	0.202601	0.288633	undefined	0.15967	0.158989	0.177011	0.211954	0.292375	vegetal	0.155624	0.168236	0.18936	0.228479	0.258302	undefined
AMEXTC_0340000020779			1.88203	1.79432	2.25389	113.648	1	0.754091	1.54046e-35		1	1	0.817277	0.118941	0.170676	0.334473	0.375909	0	undefined	0.192355	0.58533	0.222315	0	0	animal	0.139395	0.151233	0.105756	0.603615	0	vegetal	0.223937	0.245364	0.216916	0.149416	0.164367	animal
AMEXTC_0340000020788			61.8628	61.1143	70.4046	91.8234	0.944829	0.000107515	0.60075	0.000610896	1	0.0486546	0.125367	0.133801	0.155349	0.163745	0.0540254	0.493079	undefined	0.262696	0.140361	0.221438	0.192111	0.183394	extreme animal	0.154751	0.122224	0.171591	0.195013	0.35642	vegetal	0.16237	0.119358	0.167233	0.239588	0.311451	vegetal
AMEXTC_0340000020819	PPP2R5C	AMEXTC_0340000249046	897.519	1035.79	1011.74	1010.59	1	0.00165472	0.614903	1.71692e-07	0.539331	0.659471	1	0.150717	0.190536	0.159324	0.195391	0.304032	undefined	0.178459	0.181344	0.188164	0.207018	0.245015	undefined	0.196727	0.169036	0.215096	0.173575	0.245566	undefined	0.193808	0.199388	0.205202	0.19834	0.203262	undefined
AMEXTC_0340000020839	PSME4		1890.67	1079.02	968.34	1139.43	1	3.06013e-10	9.76349e-40	0.000847537	0.237505	0.235421	0.138321	0.197244	0.222066	0.232051	0.178533	0.170106	undefined	0.22197	0.216257	0.219484	0.179961	0.162328	extreme animal	0.230361	0.22324	0.20554	0.167582	0.173277	extreme animal	0.21206	0.216239	0.212542	0.178157	0.181002	animal
AMEXTC_0340000020845			0	0	2.65076	119.518	1	1	1.12295e-22			1	0.54372	0	0	0	0	0	undefined	0	0	0	0	0	undefined	0	0.0831421	0.0581407	0.76948	0.0892367	vegetal	0.224012	0.250385	0.178007	0.140775	0.20682	animal
AMEXTC_0340000020891	CRELD2		86.0935	170.95	176.981	143.4	1	0.0441234	0.0046939	0.57045	0.664309	1	0.845649	0.15317	0.123965	0.0924258	0.307672	0.322767	vegetal	0.141986	0.153247	0.172201	0.25913	0.273436	vegetal	0.163296	0.160322	0.233781	0.206223	0.236378	undefined	0.100824	0.231557	0.116057	0.258527	0.293034	vegetal
AMEXTC_0340000020892			5.97473	7.18923	3.31309	495.473	1	0.0055854	7.44459e-42	1	1	1	0.123104	0.521775	0.184978	0.293247	0	0	extreme animal	0.469995	0.259619	0.168479	0.0455971	0.0563096	extreme animal	0.630832	0.170663	0.13933	0.0591751	0	extreme animal	0.26177	0.253691	0.154802	0.171166	0.158571	undefined	transcription at 1K cell stage	Homogeneous/slightly animal in early stages, animal at the 1K cell stage
AMEXTC_0340000020954			1.63738	6.76546	5.95286	68.3771	1	0.845851	0.000993409		1	1	0.643588	1	0	0	0	0	undefined	0.13694	0.493617	0.369443	0	0	animal	0	0.103941	0.323663	0.572396	0	vegetal	0.298707	0.294763	0.234585	0.0681094	0.103836	extreme animal
AMEXTC_0340000020982			1.22804	1.01965	1.98954	74.8995	1	0.276815	8.53173e-18		1	1	0.459944	1	0	0	0	0	undefined	0.633763	0	0.366237	0	0	extreme animal	0.322166	0.235248	0	0.318875	0.123711	undefined	0.313747	0.148613	0.198935	0.204211	0.134494	extreme animal
AMEXTC_0340000020994	PPARA	AMEXTC_0340000251563	1152.54	1074.93	795.576	855.013	1	0.976387	0.0006849	0.972846	1	0.780303	0.95123	0.177449	0.205492	0.224585	0.190676	0.201798	undefined	0.205095	0.206018	0.169769	0.222288	0.196829	undefined	0.167303	0.193111	0.232454	0.205985	0.201147	undefined	0.205913	0.22756	0.188965	0.166273	0.211289	animal
AMEXTC_0340000021015	TXNRD2	AMEXTC_0340000175150	101.724	28.3582	36.5824	39.9407	1	0.617172	3.73651e-05	1	0.982925	1	1	0.171426	0.172263	0.234907	0.253036	0.168368	undefined	0.154015	0.22479	0.249192	0.303813	0.0681895	undefined	0.184543	0.0922793	0.266231	0.290826	0.16612	undefined	0.153088	0.183294	0.236062	0.208536	0.219021	undefined
AMEXTC_0340000021021	SYT16	AMEXTC_0340000168022	72.6569	3.729	4.68973	12.4919	1	0.938923	4.73172e-05	0.744958	1	1	1	0.219605	0.145562	0.360794	0.274039	0	undefined	0.447729	0.153816	0.163851	0	0.234604	extreme animal	0	0.4652	0.0997699	0.43503	0	undefined	0.438276	0.205886	0.0735348	0.17268	0.109623	undefined
AMEXTC_0340000021033			5.01014	1.164	2.74413	78.1068	1	0.818266	1.15739e-16	1	1	1	1	0.664355	0.180513	0.155131	0	0	extreme animal	0.228946	0	0.299111	0.471943	0	undefined	0.0776553	0.1685	0.255394	0.305167	0.193284	undefined	0.245472	0.200612	0.201716	0.176022	0.176178	extreme animal
AMEXTC_0340000021117	WDR26	AMEXTC_0340000016979	845.843	726.151	842.735	905.091	1	0.061519	0.680063	0.00253735	0.593812	1	1	0.235336	0.237441	0.194043	0.206075	0.127105	animal	0.247345	0.186597	0.217794	0.17779	0.170474	extreme animal	0.201108	0.207123	0.200945	0.217398	0.173426	undefined	0.203414	0.194547	0.211412	0.219182	0.171445	undefined
AMEXTC_0340000021145	ZNF638		1423.6	1109.72	1201.48	1311.58	0.409455	0.286093	0.266366	3.84475e-08	0.888265	1	0.0800103	0.199054	0.189886	0.16262	0.162659	0.285782	undefined	0.213619	0.191586	0.224093	0.188876	0.181826	undefined	0.194535	0.207997	0.195011	0.187249	0.215208	undefined	0.168279	0.18459	0.20313	0.214695	0.229305	undefined
AMEXTC_0340000021170			2.81052	1.54934	1.1068	97.8136	1	0.520906	4.18671e-11		1	1	0.716815	0.465509	0.166997	0.367494	0	0	extreme animal	0.177233	0.457424	0	0.365343	0	animal	0	0	0.642436	0	0.357564	undefined	0.282698	0.200305	0.203321	0.16204	0.151635	extreme animal
AMEXTC_0340000021173			0	0.389328	0.796692	128.156	1	0.0700887	2.46682e-29		1	1	1.07997e-07	0	0	0	0	0	undefined	1	0	0	0	0	undefined	0	0	0	0	1	extreme vegetal	0.0194443	0.0175777	0.0778988	0.230543	0.654536	extreme vegetal
AMEXTC_0340000021193			135.791	67.6921	110.908	90.3862	0.000101889	3.11361e-47	0.0730428	6.91854e-54	0.00350158	1.07971e-23	3.0091e-10	0.0181266	0.0231389	0.0300903	0.110332	0.818312	extreme vegetal	0.0611411	0.0714263	0.0612752	0.267302	0.538855	extreme vegetal	0.0572167	0.069305	0.0906819	0.216865	0.565932	extreme vegetal	0.0589701	0.106694	0.140663	0.286276	0.407397	vegetal
AMEXTC_0340000021194			345.998	129.465	138.494	173.632	1	0.876615	3.16999e-06	1	0.929953	0.95584	1	0.207366	0.195159	0.202296	0.173406	0.221772	undefined	0.185822	0.249299	0.199346	0.222779	0.142753	animal	0.242101	0.208786	0.201446	0.166267	0.1814	extreme animal	0.215552	0.221637	0.179559	0.19325	0.190001	animal
AMEXTC_0340000021215			8.05349	0.387334	0.798523	124.309	1	0.991832	1.74913e-16	1	1	1	0.93733	0.362395	0.443673	0.122286	0.0716452	0	animal	0	0	0	1	0	vegetal	0	0	0	0	1	extreme vegetal	0.311741	0.178677	0.200804	0.174243	0.134535	extreme animal
AMEXTC_0340000021233			0.78184	2.64116	2.21178	135.567	1	0.928717	1.58802e-34		1	1	0.803456	0	1	0	0	0	animal	0	0	0.77978	0.0985352	0.121685	central	0.17058	0.246048	0	0.308121	0.275251	vegetal	0.19562	0.238513	0.23003	0.193825	0.142012	animal
AMEXTC_0340000021236	ARFIP1	AMEXTC_0340000012872	418.001	311.328	344.732	311.893	1	0.265956	0.744263	0.00181257	1	0.565155	0.335714	0.108493	0.175753	0.103215	0.268115	0.344424	vegetal	0.206916	0.158055	0.248876	0.20413	0.182023	undefined	0.206326	0.18422	0.105422	0.205338	0.298694	vegetal	0.0805975	0.257454	0.171143	0.245847	0.244958	undefined
AMEXTC_0340000021241			1.06334	2.10948	0.266174	134.313	1	0.971814	7.74614e-34	1	1	1	0.456138	0	0	0.118562	0	0.881438	extreme vegetal	0.436378	0.172695	0	0.141955	0.248972	undefined	0	0	1	0	0	central	0.239952	0.251387	0.188692	0.192911	0.127058	animal
AMEXTC_0340000021242	MINPP1		786.598	592.423	720.346	699.989	0.549083	5.14718e-51	0.0519932	5.84909e-45	1.94505e-08	1.32359e-15	8.84265e-13	0.108149	0.112131	0.11737	0.258777	0.403573	vegetal	0.137009	0.123819	0.183812	0.217294	0.338066	vegetal	0.139899	0.126516	0.165934	0.226688	0.340963	vegetal	0.127222	0.143963	0.181012	0.247986	0.299817	vegetal
AMEXTC_0340000021247	AADACL4		70.4947	12.5807	8.76839	7.54632	1	0.739048	0.000748851	0.957954	0.89716	1	1	0.26293	0.213913	0.153615	0.149348	0.220194	extreme animal	0.0251462	0.411109	0.105329	0.164066	0.294351	undefined	0.0444254	0.110032	0.115416	0.351479	0.378648	vegetal	0.074941	0.335773	0.302062	0.206273	0.0809516	animal
AMEXTC_0340000021248			63.5258	19.0947	23.8089	100.205	1	0.860065	2.70403e-06	0.469575	1	1	0.942606	0.215986	0.139904	0.184709	0.153315	0.306087	undefined	0.140934	0.173176	0.308121	0.257961	0.119808	undefined	0.226892	0.178939	0.170262	0.229659	0.194248	undefined	0.253482	0.185696	0.212008	0.151646	0.197168	extreme animal
AMEXTC_0340000021274			2.55407	1.79232	3.75939	179.151	1	0.822509	3.72621e-33	1	1	1	0.953341	0.10083	0.0804071	0.0909052	0.727858	0	vegetal	0.157638	0.299729	0.25517	0.287463	0	animal	0.319477	0.254114	0.180841	0.0599615	0.185607	extreme animal	0.246912	0.190654	0.15658	0.229216	0.176637	undefined
AMEXTC_0340000021292			396.169	284.525	348.727	232.392	1	0.33534	0.00360765	0.933555	0.938139	0.990738	0.925841	0.209668	0.170888	0.198101	0.193686	0.227656	undefined	0.188687	0.170551	0.198986	0.194021	0.247754	undefined	0.185352	0.207385	0.205314	0.177915	0.224034	undefined	0.179819	0.176378	0.18917	0.227984	0.226649	undefined
AMEXTC_0340000021294			1483.2	1210.45	1382.92	1502.41	1	4.77708e-135	0.0756029	1.10002e-46	3.70179e-21	5.26504e-70	9.04643e-82	0.114866	0.111383	0.135089	0.241798	0.396865	vegetal	0.102713	0.111029	0.158706	0.222178	0.405374	vegetal	0.103481	0.11824	0.155703	0.232141	0.390436	vegetal	0.109112	0.132506	0.163188	0.250359	0.344835	vegetal
AMEXTC_0340000021296			14.4062	83.8988	71.4391	68.0151	1	0.103289	3.2085e-05	0.984072	0.579932	0.59325	1	0.235758	0.152121	0.151732	0.34699	0.113399	undefined	0.231957	0.257386	0.215636	0.175736	0.119284	animal	0.281533	0.237644	0.112723	0.205109	0.162991	undefined	0.224476	0.234544	0.189355	0.19796	0.153665	animal
AMEXTC_0340000021307	PPFIA1	AMEXTC_0340000000432, AMEXTC_0340000012948, AMEXTC_0340000017157, AMEXTC_0340000021306, AMEXTC_0340000025503	1160.85	1266.67	1389.57	1194.55	0.93791	0.229172	0.472994	0.129397	0.00381795	0.88093	1	0.121803	0.192295	0.223612	0.227377	0.234914	undefined	0.166069	0.198688	0.164565	0.264525	0.206153	undefined	0.188024	0.235873	0.203706	0.170056	0.202341	animal	0.187846	0.205061	0.21964	0.187623	0.199829	undefined
AMEXTC_0340000021311			388.221	341.831	381.826	468.802	1	5.10826e-05	0.626965	0.00101839	0.0796629	0.543578	0.109969	0.316432	0.209755	0.220155	0.154459	0.099199	extreme animal	0.257273	0.199208	0.242598	0.190591	0.11033	extreme animal	0.227924	0.247063	0.185114	0.166116	0.173782	animal	0.207447	0.23148	0.202521	0.215333	0.143218	animal
AMEXTC_0340000021335			3.05441	0	3.05058	95.7417	1	0.92747	4.35783e-35	1		1	1	0.714222	0.122396	0.163381	0	0	extreme animal	0	0	0	0	0	undefined	0.0755415	0.163913	0.0567871	0.615794	0.0879642	vegetal	0.180855	0.20874	0.167404	0.20708	0.23592	undefined
[truncated: 10,708 more rows]

## Sheet: Table S4
Table S4: List of diferentially localized transcripts that showed at least a 2x transcript sectional and stage change.
[truncated: 407 more rows]

## Sheet: Table S5
	Table S5: Gene ontology analysis.
[truncated: 12 more rows]

[truncated: 5 more sheets: Table S6, Table S7, Table S8, Table S9, Table S10]
